# Supplementary material for: Viral Communities Contribute More to the Lysis of Antibiotic-Resistant Bacteria than the Transduction of Antibiotic Resistance Genes in Anaerobic Digestion Revealed by Metagenomics
Source: Environ Sci Technol. 2024 Jan 24;58(5):2346–59. doi: 10.1021/acs.est.3c07664 (PMC10851435; doi:10.1021/acs.est.3c07664)
Supplement: Supplementary file 2 — es3c07664_si_002.xlsx [file es3c07664_si_002.xlsx]

## Sheet: Table_captions
Supporting Information
Viral communities contribute more to the lysis of antibiotic resistant bacteria than the transduction of antibiotic resistance genes in anaerobic digestion revealed by metagenomics
Junya Zhang1,2,4, Tiedong Lu5, Yunpeng Song1,4, Ulisses Nunes da Rocha3, Jibao Liu1,4, Marcell Nikolausz3, Yuansong Wei1,4*, Hans Hermann Richnow2*
1 State Key Joint Laboratory of Environmental Simulation and Pollution Control, Research Center for Eco-Environmental Sciences, Chinese Academy of Sciences, Beijing 100085, China
2 Department of Isotope Biogeochemistry, Helmholtz Centre for Environmental Research – UFZ, Leipzig 04318, Germany
3 Department of Environmental Microbiology, Helmholtz Centre for Environmental Research – UFZ, 04318 Leipzig, Germany
4 University of Chinese Academy of Sciences, Beijing 100049, China
5 Agricultural Resource and Environment Research Institute, Guangxi Academy of Agricultural Sciences, Nanning, Guangxi, 530007, China
Author email:
Junya Zhang: jyzhang@rcees.ac.cn
Tiedong Lu: lutiedong@163.com
Yunpeng Song: leizhonghuaq0i@yeah.net
Ulisses Nunes da Rocha: ulisses.rocha@ufz.de
Jibao Liu: jbliu@rcees.ac.cn
Marcell Nikolausz: marcell.nikolausz@ufz.de
Yuansong Wei: yswei@rcees.ac.cn
Hans Hermann Richnow: hans.richnow@ufz.de
Summary: 11 tables.
*Correspondence: Tel.: +86-10-62849690; Fax: +86-10-62849690;
E-mail address: yswei@rcees.ac.cn (Yuansong Wei); hans.richnow@ufz.de (Hans Hermann Richnow).
Table captions
Sheet1	Supplementary Table S1-S11	Table captions
Sheet2	Supplementary Table S1	Batch experimental design
Sheet3	Supplementary Table S2	The qPCR results of the selected ARGs for the samples collected from the batch experiment 2.
Sheet4	Supplementary Table S3	Relative abundance (expressed as RPKM values) table and the risk rank of the ARGs in each sample
Sheet5	Supplementary Table S4	The basic information of the assembled contigs and annotated ARGs
Sheet6	Supplementary Table S5	The taxanomy and annotation of the contigs carrying the ARGs
Sheet7	Supplementary Table S6	Relative abundance (expressed as RPKM values) table and the taxanomy information of the assembled 16S rRNA in each sample
Sheet8	Supplementary Table S7	The detail information of the identified vOTUs within AD in this study
Sheet9	Supplementary Table S8	The virus-host information determined by CRISPR spacer, tRNA and homology match between viral community and binned MARGs in this study
Sheet10	Supplementary Table S9	Relative abundance (expressed as RPKM values) table and the taxanomy information of the MAGs in each sample
Sheet11	Supplementary Table S10	The information of the vOTUs carrying the ARGs
Sheet12	Supplementary Table S11	The virus-host information of the phages and pARBs in this study

## Sheet: Table S1
Experiment design	Substrate	Abbreviation	Inoculum origins	Ratio (Substrate:Inoculum,TS)	Operating TS	Temperature (℃）	Sampling date
Batch experiment 1	Pig manure	PM	Anaerobic digestor treating molasses wastewater	3:1	0.08	37	Day 8, 20, 44
	Thermo-autoclaved-PM*	TPM		3:1	0.08	37
	Chicken manure	CM		3:1	0.08	37
	Thermo-autoclaved-CM*	TCM		3:1	0.08	37
	Sewage sludge	SS		3:1	0.08	37
	Thermo-autoclaved-SS*	TSS		3:1	0.08	37
Batch experiment 2	Pig manure	PM	Anaerobic digestor treating pig manure	3:1	0.08	37	Day 6, 24, 55
	Thermo-autoclaved-PM*	TPM		3:1	0.08	37
	Chicken manure	CM	Anaerobic digestor treating chicken manure	3:1	0.08	37
	Thermo-autoclaved-CM*	TCM		3:1	0.08	37
	Sewage sludge	SS	Anaerobic digestor treating sewage sludge	3:1	0.08	37
	Thermo-autoclaved-SS*	TSS		3:1	0.08	37
Batch experiment 3	No substrate	control (CK_D1)	Anaerobic digestor treating sewage sludge	3:1	0.08	37	Day 5, 9, 13, 30
	Starch:BSA:PA (1:1:1, w)	M1		3:1	0.08	37
	Starch:BSA:PA (4:1:1, w)	M2		3:1	0.08	37
	Starch:BSA:PA (1:4:1, w)	M3		3:1	0.08	37
	Starch:BSA:PA (1:1:4, w)	M4		3:1	0.08	37
*The thermo-autoclaved substrates (TPM, TCM and TSS) were prepared through the sterilization under 120℃, 121 M pa, 30 min. The validation of the autoclave effectiveness was confirmed through the R2A culture method, where no microbes could be cultured after the thermo-autoclavation.

## Sheet: Table S2
Samples (gene copies/g DW*)		16S rRNA		blaCTX-M		blaTEM		ereA		ermB		ermF		mcr-1		mefA/E		sul1		sul2		tetG		tetM		tetX		intI1
		Mean	STDEV.P	Mean	STDEV.P	Mean	STDEV.P	Mean	STDEV.P	Mean	STDEV.P	Mean	STDEV.P	Mean	STDEV.P	Mean	STDEV.P	Mean	STDEV.P	Mean	STDEV.P	Mean	STDEV.P	Mean	STDEV.P	Mean	STDEV.P	Mean	STDEV.P
iARGs*	A_D6_iPM	2.6207e+12	1.05371e+11	1.12516e+06	244414	2.93111e+07	2.93411e+06	8.06044e+07	3.51436e+06	6.99602e+10	1.60369e+09	1.81306e+11	3.58978e+09	546785	321585	1.39842e+11	2.60732e+09	6.42061e+10	1.74355e+09	1.15445e+10	1.43483e+08	1.56843e+10	3.23352e+08	1.59092e+11	3.20735e+09	1.75564e+11	1.71401e+09	2.55007e+09	3.49182e+07
	A_D24_iPM	6.9597e+12	5.83624e+11	975097	34975.3	2.18534e+07	134311	4.92942e+08	2.3133e+07	7.49152e+10	1.36478e+09	5.75701e+11	8.38688e+09	454629	257689	2.33286e+11	8.73914e+09	6.55334e+10	1.98189e+09	6.9932e+09	2.44178e+08	1.03705e+10	2.55036e+08	2.90138e+11	6.11044e+09	2.828e+11	3.25699e+09	4.70954e+09	1.06733e+08
	A_D55_iPM	1.53968e+12	1.13029e+11	362819	58158.1	376371	42082.8	1.93138e+08	5.99183e+06	1.34381e+10	3.1693e+08	1.3577e+11	4.88302e+09	125406	114876	6.03293e+10	6.22307e+08	1.28277e+10	5.19754e+08	2.03299e+09	6.76447e+07	2.68607e+08	2.69458e+07	6.78495e+10	9.60293e+08	3.13588e+10	9.0863e+08	1.46897e+08	7.28473e+06
	A_D6_iTPM	3.98388e+12	1.96038e+11	1.64659e+06	273780	2.62627e+07	2.41138e+06	3.74467e+08	7.42302e+06	8.55617e+10	1.23391e+09	3.31911e+11	1.64162e+10	636184	86554.3	1.50307e+11	9.12478e+08	5.84702e+10	2.03984e+09	1.07307e+10	2.32041e+08	3.26323e+09	1.41234e+08	1.81828e+11	5.83963e+09	1.93209e+11	5.46011e+09	1.47526e+09	3.89658e+07
	A_D24_iTPM	6.49035e+12	3.82654e+11	2.48019e+06	488841	3.11001e+07	3.1384e+06	5.01885e+08	3.03468e+07	1.04319e+11	3.30196e+09	4.19816e+11	1.25301e+10	224604	161641	2.65107e+11	7.98588e+09	8.40328e+10	3.47615e+09	9.31934e+09	2.70977e+08	5.00348e+09	9.29282e+07	3.97275e+11	1.71317e+10	1.41726e+11	5.41456e+09	3.48123e+09	1.65533e+08
	A_D55_iTPM	9.70421e+11	7.24985e+10	887440	37916.7	2.80321e+06	133340	3.0623e+07	1.94365e+06	5.51359e+09	9.22754e+07	1.37796e+11	1.62732e+09	112196	6242.73	2.33405e+10	4.43096e+07	3.98568e+09	1.70339e+08	2.94531e+09	3.10805e+07	7.85128e+08	3.77768e+06	4.35558e+10	8.27941e+08	3.22851e+10	1.43992e+09	4.23746e+08	3.50347e+06
	A_D6_iCM	5.28865e+12	5.56197e+10	2.55721e+07	1.37327e+06	1.46648e+07	2.55397e+06	1.13637e+07	569770	1.27001e+10	3.21593e+08	6.10442e+10	4.19641e+09	2.37233e+06	1.58709e+06	2.26802e+10	3.08924e+08	9.22376e+09	1.55388e+08	4.85054e+09	1.15353e+08	5.95241e+09	7.77403e+07	8.48701e+11	1.33941e+10	1.80814e+10	7.22752e+08	1.19494e+09	8.04856e+07
	A_D24_iCM	1.57827e+12	7.5966e+10	363824	146917	4.14724e+06	771279	6.02188e+06	856368	4.89124e+09	2.48674e+08	3.00493e+10	1.12365e+09	103660	86733	9.32677e+09	1.19396e+08	7.40524e+09	3.28529e+08	3.18643e+09	1.06266e+08	3.10057e+09	7.23086e+07	2.05781e+11	6.58261e+09	5.28604e+09	4.07404e+08	8.68229e+07	3.73708e+06
	A_D55_iCM	1.54459e+11	6.26458e+09	66181.4	8257.92	72176.3	10078.4	1.19484e+06	76955.8	7.96898e+07	1.75236e+06	3.14072e+09	2.1218e+08	9726.14	2348.37	6.8422e+08	2.02835e+07	9.25647e+07	3.52326e+06	7.51773e+06	819874	2.19225e+07	1.16507e+06	9.22192e+09	3.78163e+08	1.53838e+08	3.45645e+06	1.39011e+06	242512
	A_D6_iTCM	5.55679e+12	4.75206e+11	735201	54359.3	289355	26230.2	8.90172e+06	178474	1.56696e+10	7.39136e+08	1.08075e+11	6.06132e+09	371605	235501	3.95631e+10	1.88041e+09	1.19394e+09	8.4726e+07	2.23933e+09	1.56808e+08	9.69129e+08	1.64297e+08	8.12402e+11	4.61432e+10	2.4891e+10	1.87266e+09	1.15344e+08	6.43385e+06
	A_D24_iTCM	1.57864e+12	2.07986e+11	236191	36360.2	2.74342e+06	236167	8.17349e+06	1.5536e+06	4.21813e+09	1.26844e+08	6.95585e+10	1.56424e+09	65835.6	0	1.30954e+10	1.51313e+08	2.12597e+09	5.98722e+06	9.17357e+08	1.79202e+07	1.17006e+09	3.93044e+07	2.99125e+11	7.91055e+09	5.35632e+09	6.71498e+07	3.68788e+07	1.23588e+06
	A_D55_iTCM	1.23064e+10	7.22502e+08	33181.3	3354.06	80704.1	8743.77	897764	28977	4.98821e+06	176184	1.92094e+08	2.40466e+06	0	0	2.49881e+07	826116	3.72403e+07	545574	1.44123e+06	190797	2.10138e+06	115239	5.19808e+08	7.89564e+06	1.07705e+07	1.06667e+06	969139	140158
	A_D6_iSS	6.73403e+11	3.20909e+10	1.43005e+06	152314	1.16169e+06	65158.5	3.40228e+07	888396	1.27846e+09	1.97408e+08	6.29034e+09	1.40328e+08	101878	51131.5	4.17669e+09	1.07825e+08	3.17558e+09	7.79798e+07	7.49427e+08	1.45737e+07	8.98486e+08	2.85608e+07	6.07493e+08	2.12223e+07	1.04325e+10	2.85816e+08	2.92374e+09	1.32934e+08
	A_D24_iSS	7.17576e+11	6.42488e+10	980055	162030	7.56901e+06	664058	1.24357e+08	1.6994e+06	5.81127e+08	1.55306e+07	5.96412e+09	6.54777e+07	149355	19209.7	4.06242e+09	3.95392e+07	4.1654e+09	5.21567e+07	6.75857e+08	1.44397e+07	1.38017e+09	2.2991e+07	4.24763e+08	1.60233e+07	8.23499e+09	1.50504e+08	5.65893e+09	2.11109e+08
	A_D55_iSS	5.93611e+11	2.9577e+10	522316	88211.1	739456	94390.9	3.38796e+07	1.09712e+06	1.05237e+09	1.11706e+07	2.70049e+09	1.00026e+08	24388.5	19618	1.18591e+09	4.76553e+07	9.43061e+08	1.12045e+07	2.10024e+08	7.22697e+06	5.84691e+08	2.10461e+07	1.39763e+08	4.28832e+06	5.75527e+09	1.74745e+08	3.12364e+09	4.9451e+07
	A_D6_iTSS	2.61405e+11	9.22522e+09	360051	20082	327416	37235.2	1.10858e+06	82033.2	9.8263e+08	2.50483e+07	9.92434e+08	6.03037e+07	0	0	2.18652e+09	8.48579e+07	2.98535e+08	1.16022e+07	1.44326e+08	8.88003e+06	1.45818e+08	1.41431e+07	4.27622e+08	1.96664e+07	7.46703e+08	3.11997e+07	1.58405e+09	1.50919e+08
	A_D24_iTSS	1.00164e+12	3.9858e+10	468811	65393.5	1.89655e+06	260212	2.90885e+06	250633	2.36812e+09	1.96122e+07	6.28428e+09	1.72427e+08	21999.5	7541.92	8.93751e+09	2.08333e+08	1.03921e+09	3.80864e+07	3.25032e+08	8.01076e+06	6.81964e+08	3.68581e+07	4.74277e+08	7.27877e+06	1.88167e+09	7.89632e+07	8.8425e+09	3.89595e+08
	A_D55_iTSS	4.51122e+11	2.15932e+10	389929	23831.6	452547	120639	5.28957e+06	190317	4.52058e+08	8.92698e+06	7.65707e+08	1.09736e+07	4861.38	4575.92	9.97213e+08	5.19176e+07	2.4296e+08	1.64165e+06	1.39008e+08	4.63257e+06	3.49754e+08	1.05751e+07	5.71113e+08	1.22702e+07	8.05004e+07	2.34461e+06	2.98519e+09	2.25824e+08
eARGs*	A_D6_ePM	4.87424e+09	8.79283e+07	0	0	0	0	722561	30659.6	2.62012e+07	1.20789e+06	5.34714e+07	86664.5	77136.8	61277	5.59762e+07	1.08262e+06	7.74021e+07	1.14958e+06	1.57762e+07	320483	1.29923e+07	117322	1.54172e+08	1.124e+07	702635	89123.2	3.0916e+07	1.02201e+06
	A_D24_ePM	3.70999e+09	1.54788e+09	1.23605e+06	85060.2	119945	10387.6	143051	34809.5	5.62989e+07	6.5062e+06	2.43094e+08	4.97002e+07	0	0	8.79431e+07	1.19097e+07	3.93368e+07	7.27522e+06	6.17571e+06	196871	2.17904e+07	586100	2.0048e+08	1.35207e+07	2.20647e+07	1.6013e+06	2.38826e+06	445719
	A_D55_ePM	1.07052e+11	4.43912e+09	6.05638e+06	85588.6	12264.2	1109.72	391012	46869	2.21844e+08	5.42768e+06	2.84739e+09	2.37073e+08	0	0	3.99565e+08	1.48677e+07	1.50966e+08	9.47481e+06	2.31058e+07	987265	1.49919e+07	1.34248e+06	3.08705e+09	4.47936e+07	300792	37836.1	5.16497e+06	337309
	A_D6_eTPM	3.58382e+09	1.55462e+08	66010.4	37160.5	11872.6	113.687	604881	38388.9	9.4088e+06	343809	1.67175e+07	507470	22361	3846.08	2.62811e+07	326052	3.51273e+07	774315	5.2582e+06	84097.9	2.80154e+06	217906	1.74444e+07	860700	7.85818e+06	802232	1.51655e+07	698312
	A_D24_eTPM	1.55395e+09	5.35054e+07	1.29329e+06	65717.8	708.677	0	18464.2	4345.73	5.01045e+07	1.17579e+06	1.09279e+08	1.83282e+06	0	0	6.74951e+07	2.87031e+06	1.4419e+07	669932	2.15955e+06	64319.1	4.46153e+06	335610	1.41602e+08	3.83872e+06	1.03028e+06	118721	912578	125610
	A_D55_eTPM	9.54929e+10	2.52791e+09	9.99217e+06	926231	225213	49473.9	814903	108918	6.94666e+08	2.72109e+07	8.41013e+09	1.4156e+08	0	0	1.58536e+09	2.7048e+07	8.77934e+08	4.06563e+07	5.31361e+07	2.01625e+06	5.65042e+07	2.61541e+06	6.93389e+09	8.33088e+08	2.02545e+08	4.74413e+06	6.22252e+06	215822
	A_D6_eCM	5.31326e+09	5.15194e+08	0	0	0	0	497097	20420.6	2.21365e+06	150860	6.26936e+06	362609	12650.5	10514.4	2.71344e+06	461214	1.71424e+07	2.09063e+06	3.17521e+06	322576	952195	138409	1.38358e+08	1.38009e+07	742524	112396	202374	43462.1
	A_D24_eCM	6.20497e+09	2.7462e+08	1.34612e+06	92089.1	49394.5	1274.25	22733.9	5178.89	4.43633e+07	1.3226e+06	2.15512e+07	1.00749e+06	634.677	0	4.79762e+07	166788	8.20518e+06	461314	3.87833e+06	246230	1.42202e+07	118295	1.45918e+08	2.37485e+06	56376.6	3010.06	5.08205e+06	705041
	A_D55_eCM	5.68191e+08	2.1892e+07	565279	28639.6	2133.78	0	5151.99	0	2.61389e+07	1.02858e+06	7.41258e+06	503160	29083.9	0	6.69936e+06	366294	488981	26942.8	144741	27161.7	3.70037e+06	71131.7	2.39795e+07	661851	28012.1	2036.11	450761	29625.1
	A_D6_eTCM	2.5354e+09	7.68005e+07	0	0	0	0	505801	39174.1	1.16347e+07	431947	9.77375e+06	650124	0	0	2.6738e+07	1.28024e+06	2.21013e+07	138578	3.76097e+06	60377.6	1.68828e+06	206731	3.00473e+07	2.03118e+06	506250	99736.3	3.62299e+06	380768
	A_D24_eTCM	6.76563e+08	1.03605e+07	4.86312e+06	543818	659809	105734	2055.52	0	1.10406e+08	2.28912e+06	6.9235e+06	1.38586e+06	0	0	1.26743e+07	1.09832e+06	1.42732e+06	325767	337305	15323.3	6.50431e+06	470801	6.44998e+07	3.26819e+06	708228	68397.7	1.74508e+06	221718
	A_D55_eTCM	1.15741e+08	6.92283e+06	3.28421e+06	372597	7824.49	0	6912.06	1855.44	7.10795e+07	3.95441e+06	362246	44752.4	0	0	1.77451e+06	393787	250983	37592.9	33997.9	2133.1	6.13701e+06	232184	9.39002e+06	714231	38381.7	6522.73	694539	62975.8
	A_D6_eSS	7.1321e+10	4.84745e+09	53449.1	19323.6	1561.04	0	1.39148e+06	135514	3.86389e+07	1.52983e+06	1.51008e+08	6.33624e+06	0	0	1.97032e+08	2.30277e+06	1.24667e+08	6.37396e+06	5.01123e+07	2.66159e+06	2.42777e+07	908560	8.7325e+07	6.48528e+06	2.22572e+06	272089	6.57485e+07	3.07469e+06
	A_D24_eSS	9.54482e+09	1.96609e+08	1.09083e+06	39257.8	3585.65	0	1.54386e+06	131409	4.62201e+07	1.51609e+06	7.12847e+07	3.66814e+06	0	0	5.54945e+07	1.76664e+06	8.6371e+07	2.87657e+06	1.5203e+07	576273	2.7479e+07	1.08203e+06	4.99597e+07	4.22026e+06	878000	57008.1	2.66859e+07	461313
	A_D55_eSS	1.89736e+11	1.50229e+09	3.61163e+06	348014	25651.5	2940.51	5.10724e+06	280422	1.51417e+08	5.62622e+06	3.88473e+08	7.34386e+06	1797.84	0	2.59991e+08	7.47481e+06	8.39558e+08	1.79508e+07	2.92513e+08	1.67128e+07	2.86755e+08	1.28888e+07	2.62557e+08	4.92192e+06	4.35845e+07	5.23853e+06	1.58e+08	1.22369e+06
	A_D6_eTSS	1.49311e+09	3.75954e+07	0	0	626.911	0	374857	32535.2	404633	66210.7	273354	15238.1	0	0	2.65376e+06	372417	6.94824e+06	201267	436931	29750.6	9.06484e+06	848455	4.21386e+07	3.11499e+06	491354	47822.9	3.01633e+06	78375.3
	A_D24_eTSS	7.57272e+09	3.35837e+08	1.79844e+06	182699	667.42	0	56930.5	15348.3	7.19921e+07	2.36634e+06	8.59798e+07	2.87977e+06	11981.3	0	7.71318e+07	4.49623e+06	2.93857e+07	493105	2.01255e+07	1.73941e+06	2.00991e+07	1.01809e+06	4.37891e+07	2.14321e+06	2.07349e+06	336211	1.2058e+07	1.09292e+06
	A_D55_eTSS	7.73526e+10	3.20328e+09	4.07357e+06	350858	69286.6	11300	779974	142197	1.65929e+08	4.77069e+06	2.11542e+08	8.99098e+06	0	0	1.58942e+08	2.20972e+06	1.90829e+08	2.0655e+06	1.03134e+08	1.92546e+06	2.35489e+08	9.4941e+06	7.30914e+07	6.23423e+06	9.41008e+06	1.9521e+06	1.40412e+08	4.95061e+06
	*DW indicated dry weight

## Sheet: Table S3
ID	ARGs	Risk Rank	A_D6_PM	A_D24_PM	A_D55_PM	A_D6_TPM	A_D24_TPM	A_D55_TPM	NA_D8_PM	NA_D20_PM	NA_D44_PM	NA_D8_TPM	NA_D20_TPM	NA_D44_TPM	A_D6_CM	A_D24_CM	A_D55_CM	A_D6_TCM	A_D24_TCM	A_D55_TCM	NA_D8_CM	NA_D20_CM	NA_D44_CM	NA_D8_TCM	NA_D20_TCM	NA_D44_TCM	A_D6_SS	A_D24_SS	A_D55_SS	A_D6_TSS	A_D24_TSS	A_D55_TSS	NA_D8_SS	NA_D20_SS	NA_D44_SS	NA_D8_TSS	NA_D20_TSS	NA_D44_TSS	D1_CK	D1_M	D5_M1	D9_M1	D13_M1	D30_M1	D5_M2	D9_M2	D13_M2	D5_M3	D9_M3
A1AHP3	multidrug__mdtL	I	0	0	0	0	0	0	0	0	0	0	0	0	0	0	0	0	0	0	0	0	0	0	0	0	0	0	0	0	0	0	0	0	0	0	0	0	0	0	0	0	0	0	0	0	0	0	0
A8YZV4	bacitracin__bacA	I	0	0	0	0	0	0	0	0	0	0	0	0	0	0	0	0	0	0	0	0	0	0	0	0	0	0	0	0	0	0	0	0	0	0	0	0	0	0	0	0	0	0	0	0	0	0	0
AAA65958	vancomycin__vanY	I	0	0	0	0	0	0	0	0	0	0	0	0	0	0	0	0	0	0	0	0	0	0	0	0	0	0	0	0	0	0	0	0	0	0	0	0	0	0	0	0	0	0	0	0	0	0	0
AAA91586	beta-lactam__OXA-1	I	0	0	0	0	0	0	0	0	0	0	0	0	0	0	0	0	0	0	0	0	0	0	0	0	0	0	0	0	0	0	0	0	0	0	0	0	0	0	0	0	0	0	0	0	0	0	0
AAB03644	macrolide-lincosamide-streptogramin__mphA	I	0	0	0	0	0	0	0	0	0	0	0	0	0	0	0	0	0	0	0	0	0	0	0	0	0	0	0	0	0	0	0	0	0	0	0	0	0	0	0	0	0	0	0	0	0	0	0
AAB20442	aminoglycoside__aac(3)-II	I	0	0	0	0	0	0	0	0	0	0	0	0	0	0	0	0	0	0	0	0	0	0	0	0	0	0	0	0	0	0	0	0	0	0	0	0	0	0	0	0	0	0	0	0	0	0	0
AAF27725	trimethoprim__dfrA15	I	0.163898	0	0	0	0	0	0	0	0	0	0	0	0	0	0	0.0609996	0	0	0	0	0	0	0	0	0	0	0	0.0471495	0.150227	0	0	0	0	0	0	0	0	0	0	0	0	0	0	0	0	0	0
AAL05554	macrolide-lincosamide-streptogramin__lnuB	I	2.28086	2.64468	0.785831	2.10085	1.03725	0.506863	4.24525	1.00983	0.488979	1.46872	0.512009	0.176162	6.85357	3.0791	4.16572	11.9801	4.45621	6.56189	1.22879	0.696977	1.16559	0.0298903	0.0698706	0.66809	0.115683	0.129029	0	0.36042	0.0883355	0.037063	0.28146	0.280657	0.38794	0.0843408	0.388447	0.225004	0.108025	0.58582	0.548027	0.218792	0.290752	0.435448	1.05467	0.837746	0.775285	0	0.23431
AAL12234	fusaric-acid__fusB	I	0	0	0	0	0	0	0	0	0	0	0	0	0	0	0	0	0	0	0	0	0	0	0	0	0	0	0	0	0	0	0	0	0	0	0	0	0	0	0	0	0	0	0	0	0	0	0
AAL91930	macrolide-lincosamide-streptogramin__ermB	I	5.60151	2.58271	2.53493	4.67573	2.55248	2.4857	2.00569	1.41494	1.02771	0.661118	0.623631	0.735924	2.09132	1.38741	1.51326	1.83721	1.40379	1.46065	3.02082	3.00787	1.50121	0.456041	1.40868	1.54353	0.724909	0.562463	0.64342	1.87328	1.02686	0.605866	0.0340816	0.203906	0.0603965	0.245105	0.0705547	0.175149	0.902556	2.35419	9.23727	0.885628	0.844961	0.730077	4.5975	4.29435	1.94978	2.43811	1.0214
AAL92527	tetracycline__tetL	I	0	0	0	0	0	0	0	0	0	0	0	0	0	0	0	0	0	0	0	0	0	0	0	0	0	0	0	0	0	0	0	0	0	0	0	0	0	0	0	0	0	0	0	0	0	0	0
AAR05762	macrolide-lincosamide-streptogramin__mphA	I	0	0	0	0	0.02968	0	0	0	0	0	0	0	0	0	0	0	0	0	0	0.0494599	0	0	0	0	0.025654	0	0	0	0	0	0	0	0	0	0	0	0	0	0	0.0277254	0	0	0.0275158	0	0	0	0.0296919
AAW21254	trimethoprim__dfrA12	I	0	0	0	0	0	0	0	0	0	0	0	0	0	0	0	0	0	0	0	0	0	0	0	0	0	0	0	0	0	0	0	0	0	0	0	0	0	0	0	0	0	0	0	0	0	0	0
AAX33294	beta-lactam__SHV-5	I	0	0	0	0	0	0	0	0	0	0	0	0	0	0	0	0	0	0	0	0	0	0	0	0	0	0	0	0	0	0	0	0	0	0	0	0	0	0	0	0	0	0	0	0	0	0	0
AAX84025	macrolide-lincosamide-streptogramin__ermT	I	8.89369	1.76645	1.47904	4.63013	2.30665	3.15452	3.11485	1.26288	1.56699	1.50235	0.428443	0.835324	2.46654	0.647951	0.337659	1.17749	1.18097	1.16109	19.7002	4.20997	1.76826	0.0327079	0.420512	0.701823	0.31647	0.52947	0.287136	2.60907	0.676636	0.405566	0	0	0	0	0.141688	0	0.472829	2.84462	1.39927	0.61564	1.30799	1.20956	0.475211	0.305571	0.163147	0.778943	0.879074
AAY27811	beta-lactam__CTX-M-15	I	0	0	0	0	0	0	0	0	0	0	0	0	0	0	0	0	0	0	0	0	0	0	0	0	0	0	0	0	0	0	0	0	0	0	0	0	0	0	0	0	0	0	0	0	0	0	0
AAY43141	trimethoprim__dfrA17	I	0	0	0	0.100642	0	0	0.0417319	0	0	0	0	0	0	0.100701	0.0437307	0	0	0	0.0485982	0.142237	0.0450511	0	0	0	0	0	0	0	0	0	0.106369	0	0	0	0	0	0	0	0	0	0.274702	0	0	0	0	0	0.227701
AB082569.2.gene1.p01	chloramphenicol__catA	I	0	0	0	0	0	0	0	0	0	0	0	0	0	0	0	0	0	0	0	0	0	0	0	0	0	0	0	0	0	0	0	0	0	0	0	0	0	0	0	0	0	0	0	0	0	0	0
ABB70049	tetracycline__tetM	I	2.02688	0.660161	0.958787	1.768	0.768941	1.31044	0.123041	0.482227	0.0729697	0.106729	0	0.29443	34.5298	26.4366	11.142	53.3551	24.1621	3.72188	0.0119404	0	0.553445	0.0374682	0.0291947	0.200992	0	0	0.219284	0.0115845	0.0246068	0	0.052269	0	0.0115784	0	0	0.0671542	0	0	0	0	0	0	0	0	0	0	0
ABB71176	trimethoprim__dfrA25	I	0.0564297	0	0	0	0	0	0	0	0	0	0	0	0	0	0	0	0	0	0	0	0	0	0	0	0	0	0	0	0	0	0	0	0	0	0	0	0	0	0	0	0	0	0	0	0	0	0
ABB77558	trimethoprim__dfrA14	I	0	0	0	0	0	0	0.0417319	0	0	0	0	0	0	0	0	0	0	0	0	0	0	0	0	0	0	0	0	0	0	0	0	0	0	0	0	0	0	0	0	0	0	0	0	0	0	0	0
ABB89122	trimethoprim__dfrA5	I	0	0	0	0	0	0	0	0	0	0	0	0	0	0	0	0	0	0	0	0	0	0	0	0	0	0	0	0	0	0	0	0	0	0	0	0	0	0	0.248532	0	0	0	0	0	0	0	0
ABE98197	quinolone__qnrS	I	0	0	0	0	0	0	0	0	0	0	0	0	0	0	0.0314941	0	0	0	0.0349996	0	0	0	0	0	0	0	0	0	0	0	0.0383027	0	0	0	0	0	0	0	0	0	0	0	0	0	0	0	0
ABG46350	trimethoprim__dfrA1	I	0	0	0	0	0	0	0	0	0	0	0	0	0	0	0	0	0	0	0	0	0	0	0	0	0	0	0	0	0	0	0	0	0	0	0	0	0	0	0	0	0	0	0	0	0	0	0
ABG71110	multidrug__TolC	I	0	0	0	0	0	0	0	0	0	0	0	0	0	0	0	0	0	0	0	0	0	0	0	0	0	0	0	0	0	0	0	0	0	0	0	0	0	0	0	0	0	0	0	0	0	0	0
ABG77519	aminoglycoside__aac(6')-I	I	0	0	0	0	0	0	0	0	0	0	0	0	0	0	0	0	0	0	0	0	0.0336811	0	0	0	0	0	0	0	0	0	0.0397618	0	0	0	0	0	0.137345	0	0.139355	0.198699	0.0410745	0	0	0	0	0	0
ABP68837	quinolone__qnrB	I	0	0	0	0	0	0	0	0	0	0	0	0	0	0	0	0	0	0	0	0	0	0	0	0	0	0	0	0	0	0	0	0	0	0	0	0	0	0	0	0	0	0	0	0	0	0	0
ABP89888	tetracycline__tetM	I	0.0133188	0.0284798	0	0	0	0	0	0	0	0.026475	0	0.0243453	0.934526	1.8044	0.255866	0.520486	1.08254	0.046307	0	0	0	0	0	0	0	0	0	0	0	0	0	0	0	0	0	0	0	0	0	0	0	0	0	0	0	0	0
ABQ96639	beta-lactam__mecA	I	0	0	0	0	0	0	0	0	0	0	0	0	0	0	0	0	0	0	0	0	0	0	0	0	0	0	0	0	0	0	0	0	0	0	0	0	0	0	0	0	0	0	0	0	0	0	0
ABU86807	quinolone__qnrB	I	0	0	0	0	0	0	0	0	0	0	0	0	0	0	0	0	0	0	0	0	0	0	0	0	0	0	0	0	0	0	0	0	0	0	0	0	0	0	0	0	0	0	0	0	0	0	0
ABV66095	quinolone__qnrB	I	0	0	0	0	0	0	0	0	0	0	0	0	0	0	0	0	0	0	0	0	0	0	0	0	0	0	0	0	0	0	0	0	0	0	0	0	0	0	0	0	0	0	0	0	0	0	0
ACA34343	beta-lactam__KPC-4	I	0	0	0	0	0	0	0	0	0	0	0	0	0	0	0	0	0	0	0	0	0	0	0	0	0	0	0	0	0	0	0	0	0	0	0	0	0	0	0	0	0	0	0	0	0	0	0
ACD01409	quinolone__qnrB	I	0	0	0	0	0	0	0	0	0	0	0	0	0	0	0	0	0	0	0	0	0	0	0	0	0	0	0	0	0	0	0	0	0	0	0	0	0	0	0	0	0	0	0	0	0	0	0
ACE78320	macrolide-lincosamide-streptogramin__mphB	I	0.426026	0.364391	0.222322	0.209281	0.532472	0.392106	0.0650853	0	0	0	0	0	0.188511	0.0261755	0	0.253694	0.0615587	0.0987474	0.0252646	0	0	0	0	0	0.102276	0.0570378	0.0869966	0.0245115	0.0520653	0.0983027	0	0	0	0.0248554	0.0286191	0	0	0	0	0	0	0	0	0	0	0	0
ACI02892	chloramphenicol__floR	I	0	0	0	0	0	0	0	0	0	0	0	0	0	0	0	0	0	0	0	0	0	0	0	0	0	0	0	0	0	0	0	0	0	0	0	0	0	0	0	0	0	0	0	0	0	0	0
ACI32877	trimethoprim__dfrA14	I	0.107216	0.401209	0	0.395019	0	0	0	0	0	0	0	0	0	0	0	0	0	0	0	0	0	0	0	0	0.0482616	0	0	0	0	0	0	0	0	0	0	0	0	0.183297	0	0	0	0	0	0	0	0	0
ACP31588	quinolone__qnrB	I	0	0	0	0	0	0	0	0	0	0	0	0	0	0	0	0	0	0	0	0	0	0	0	0	0	0	0	0	0	0	0	0	0	0	0	0	0	0	0	0	0	0	0	0	0	0	0
AF148850.1.gene1.p01	beta-lactam__SHV-1	I	0	0	0	0	0	0	0	0	0	0	0	0	0	0	0	0	0	0	0	0	0	0	0	0	0	0	0	0	0	0	0	0	0	0	0	0	0	0	0	0	0	0	0	0	0	0	0
AF191564.1.gene2.p01	beta-lactam__VIM-2	I	0	0	0	0	0	0	0	0	0	0	0	0	0	0	0	0	0	0	0	0	0	0	0	0	0	0	0	0	0	0	0	0	0	0	0	0	0	0	0	0	0	0	0	0	0	0	0
AF231133.1.gene2.p01	aminoglycoside__aac(6')-I	I	0.139848	0.348878	0	0.257621	0	0	0.0356082	0	0	0.0926624	0.0437041	0.0426043	0	0.042962	0	0	0	0	0.0414669	0.16182	0	0	0	0	0.2518	0.0468082	0	0	0	0	0.0453803	0	0	0	0	0	0	0.371908	0.318094	0	0.187514	0	0	0	0.129808	0	0
AF244145.1.gene1.p01	beta-lactam__IMP-4	I	0	0	0	0	0	0	0	0	0	0	0	0	0	0	0	0	0	0	0	0	0	0	0	0	0	0	0	0	0	0	0	0	0	0	0	0	0	0	0	0	0	0	0	0	0	0	0
AF317511.1.gene2.p01	beta-lactam__VIM-1	I	0	0	0	0	0	0	0	0	0	0	0	0	0	0	0	0	0	0	0	0	0	0	0	0	0	0	0	0	0	0	0	0	0	0	0	0	0	0	0	0	0	0	0	0	0	0	0
AF318077.1.gene1.p01	aminoglycoside__aac(6')-I	I	0	0	0	0	0	0	0	0	0	0	0	0	0	0	0	0	0	0	0	0	0	0	0	0	0	0	0	0	0	0	0	0	0	0	0	0	0	0	0	0	0	0	0	0	0	0	0
AJ011293.1.gene1.p01	beta-lactam__CMY-6	I	0	0	0	0	0	0	0	0	0	0	0	0	0	0	0	0	0	0	0	0	0	0	0	0	0	0	0	0	0	0	0	0	0	0	0	0	0	0	0	0	0	0	0	0	0	0	0
AJ249249.1.gene5.p01	chloramphenicol__catA	I	0	0	0	0	0	0	0	0	0	0	0	0	0	0	0	0	0	0	0	0	0	0	0	0	0	0	0	0	0	0	0	0	0	0	0	0	0	0	0	0	0	0	0	0	0	0	0
AM180355.1.gene2260.p01	macrolide-lincosamide-streptogramin__ermC	I	0	0	0	0	0	0	0	0	0	0	0	0	0	0	0	0	0	0	0	0	0	0	0	0	0	0	0	0	0	0	0	0	0	0	0	0	0	0	0	0	0	0	0	0	0	0	0
AM941159.1.gene1.p01	beta-lactam__TEM-156	I	0	0	0	0	0	0	0	0	0	0	0	0	0	0	0	0	0	0	0	0	0	0	0	0	0	0	0	0	0	0	0	0	0	0	0	0	0	0	0	0	0	0	0	0	0	0	0
AY034847.1.gene1.p01	beta-lactam__KPC-2	I	0	0	0	0	0	0	0	0	0	0	0	0	0	0	0	0	0	0	0	0	0	0	0	0	0	0	0	0	0	0	0	0	0	0	0	0	0	0	0	0	0	0	0	0	0	0	0
AY115475.1.gene2.p01	beta-lactam__OXA-10	I	0	0	0	0	0	0	0	0	0	0	0	0	0	0	0	0	0	0	0	0	0	0	0	0	0	0	0	0	0	0	0	0	0	0	0	0	0	0	0	0	0	0	0	0	0	0	0
AY115475.1.gene4.p01	chloramphenicol__cmlA	I	0	0	0	0	0	0	0	0	0	0	0	0	0	0	0	0	0	0	0	0	0	0	0	0	0	0	0	0	0	0	0	0	0	0	0	0	0	0	0	0	0	0	0	0	0	0	0
AY143430.1.gene1.p01	beta-lactam__CTX-M-24	I	0	0	0	0	0	0	0	0	0	0	0	0	0	0	0	0	0	0	0	0	0	0	0	0	0	0	0	0	0	0	0	0	0	0	0	0	0	0	0	0	0	0	0	0	0	0	0
AY156923.1.gene1.p01	beta-lactam__CTX-M-129	I	0	0	0	0	0	0	0	0	0	0	0	0	0	0	0	0	0	0	0	0	0	0	0	0	0	0	0	0	0	0	0	0	0	0	0	0	0	0	0	0	0	0	0	0	0	0	0
AY162283.2.gene3.p01	beta-lactam__OXA-4	I	0.124309	0	0	0.0572491	0.0647369	0	0	0	0	0	0	0	0	0.085924	0	0	0	0	0	0	0	0	0	0.0258522	0	0	0	0	0	0	0.0907607	0	0.0268064	0	0	0	0.17417	0.779236	0.0706875	0	0.0312523	0.0324038	0.0900245	0.0900476	0	0.229544	0.097144
AY259086.1.gene4.p01	chloramphenicol__catB	I	0.367599	0.829712	0.119895	0.0376208	0	0.0402775	0.436794	0.183419	0.0888145	0.487139	0.0765862	0.186647	0	0	0	0	0.0885273	0	0	0.248124	0	0	0	0	0.330937	0.0410129	0	0	0	0	0.0397618	0.0396483	0.0352313	0	0	0	0.228909	0.232759	0.232259	0.119219	0.698266	0.255527	0.118318	0.236697	0	0.129294	0.383025
AY355285.1.gene3.p01	chloramphenicol__cat_chloramphenicol acetyltransferase	I	0	0	0	0	0	0	0	0	0	0	0	0	0.0756549	0	0.0638672	0	0	0	0	0	0	0	0	0	0	0	0	0	0	0	0	0	0	0	0	0	0	0	0	0	0	0	0	0	0	0	0
AY463797.7.gene32.p01	aminoglycoside__aph(6)-I	I	0	0	0	0	0	0	0	0	0	0	0	0	0	0	0	0	0	0	0	0	0	0	0	0	0	0	0	0	0	0	0	0	0	0	0	0	0	0	0	0	0	0	0	0	0	0	0
AY518560.gene.p01	beta-lactam__SHV-5	I	0	0	0	0	0	0	0	0	0	0	0	0	0	0	0	0	0	0	0	0	0	0	0	0	0	0	0	0	0	0	0	0	0	0	0	0	0	0	0	0	0	0	0	0	0	0	0
AY536519.1.gene1.p01	beta-lactam__VEB-3	I	0.0286867	0	0	0.0528453	0	0	0.0219128	0	0	0	0	0	0	0	0	0	0	0	0	0	0	0	0.0623928	0.0954542	0	0	0	0	0	0	0.0279264	0.0556933	0.0494888	0	0	0	0	0	0	0	0	0	0	0	0	0	0
AY661885.1.gene1.p01	beta-lactam__SHV	I	0	0	0	0	0	0	0	0	0	0	0	0	0	0	0	0	0	0	0	0	0	0	0	0	0	0	0	0	0	0	0	0	0	0	0	0	0	0	0	0	0	0	0	0	0	0	0
BAH18719	aminoglycoside__bifunctional aminoglycoside N-acetyltransferase and aminoglycoside phosphotransferase	I	1.31018	0.410898	0.478605	0.756247	0.600432	0.654612	1.17427	0.176508	0.360865	0.121537	0.0818896	0.143692	1.73921	1.48118	0.167798	1.09228	0.492219	0.0759208	0.745898	0.394168	0.18727	0	0.0379948	0.0726599	0.0157268	0	0	0.45229	0.144107	0.120926	0	0	0	0	0.0176028	0.0174792	0.0391616	0.119461	0.0596021	0.0509899	0.07027	0.0182147	0.337363	0.151852	0.502666	0	0
CAA67773	aminoglycoside__aph(3''')-III	I	0	0	0	0	0	0	0	0	0	0	0	0	0	0	0	0	0	0	0	0	0	0	0	0	0	0	0	0	0	0	0	0	0	0	0	0	0	0	0	0	0	0	0	0	0	0	0
CAG34229	aminoglycoside__ant(2'')-I	I	0	0	0	0	0	0.0427186	0.264724	0	0	0	0	0	0	0	0	0	0	0	0.15414	0	0	0	0	0	0.116998	0	0	0	0	0	0	0	0	0	0	0.043345	0	0	0	0	0.0435639	0	0	0.0836806	0	0.13713	0.0902752
CAI84881	tetracycline__tetL	I	0.149822	0.0400458	0.0732985	0.206997	0	0.0369357	0.0429165	0.0420501	0.0610842	0.093067	0	0	0.142059	0.0172598	0.044972	0	0	0	0.41648	0.195032	0.0154433	0	0.0203662	0	0	0	0	0.0484878	0.0343313	0	0	0	0	0.0163894	0.0566132	0.0187387	0	0	0.0212989	0.0182213	0	0	0	0	0	0	0
CAJ75666	macrolide-lincosamide-streptogramin__lnuA	I	0	0	0	0	0	0	0	0	0	0	0	0	0	0	0	0	0	0	0	0.0462343	0	0	0	0	0	0	0	0	0	0	0	0	0	0	0	0	0	0	0	0	0	0	0	0	0	0	0
CAJ75672	macrolide-lincosamide-streptogramin__lnuA	I	0.106551	0.0569596	0	0	0	0	0.0406951	0	0	0	0	0	0	0	0	0	0	0	0.331735	0.184937	0	0	0	0	0	0	0	0	0	0	0	0	0	0	0	0	0	0	0	0	0	0	0	0	0.0494508	0	0
DQ125241.gene.p01	beta-lactam__CTX-M-2	I	0	0	0	0	0	0	0	0	0	0	0	0	0	0	0	0	0	0	0	0	0	0	0	0	0	0	0	0	0	0	0	0	0	0	0	0	0	0	0	0	0	0	0	0	0	0	0
DQ351241.gene.p01	quinolone__qnrB	I	0	0	0	0	0	0	0	0	0	0	0	0	0	0	0	0	0	0	0	0	0	0	0	0	0	0	0	0	0	0	0	0	0	0	0	0	0	0	0	0	0	0	0	0	0	0	0
DQ435306.1.orf0.gene.p01	quinolone__qnrA	I	0	0	0	0	0	0	0	0	0	0	0	0	0	0	0	0	0	0	0	0	0	0	0	0	0	0	0	0	0	0	0	0	0	0	0	0	0	0	0	0	0	0	0	0	0	0	0
DQ449578.gene.p01	quinolone__qnrS	I	0	0	0	0	0	0	0	0	0	0	0	0	0	0	0	0	0	0	0	0	0	0	0	0	0	0	0	0	0	0	0	0	0	0	0	0	0	0	0	0	0	0	0	0	0	0	0
DQ810789.1.gene1.p01	beta-lactam__CTX-M-55	I	0	0	0	0	0	0	0	0	0	0	0	0	0	0	0	0	0	0	0	0	0	0	0	0	0	0	0	0	0	0	0	0	0	0	0	0	0	0	0	0	0	0	0	0	0	0	0
EU555534.1.gene1.p01	beta-lactam__KPC-6	I	0	0	0	0	0	0	0	0	0	0	0	0	0	0	0	0	0	0	0	0	0	0	0	0	0	0	0	0	0	0	0	0	0	0	0	0	0	0	0	0	0	0	0	0	0	0	0
FJ854362.1.gene2.p01	beta-lactam__GES-11	I	0	0	0	0	0	0	0	0	0	0	0	0	0	0	0	0	0	0	0	0	0	0	0	0	0	0	0	0	0	0	0	0	0	0	0	0	0	0	0	0	0	0	0	0	0	0	0
FJ873740.1.gene1.p01	beta-lactam__TEM-169	I	0	0	0	0	0	0	0	0	0	0	0	0	0	0	0	0	0	0	0	0	0	0	0	0	0	0	0	0	0	0	0	0	0	0	0	0	0	0	0	0	0	0	0	0	0	0	0
JN104597.1.gene1.p01	beta-lactam__NDM-5	I	0	0	0	0	0	0	0	0	0	0	0	0	0	0	0	0	0	0	0	0	0	0	0	0	0	0	0	0	0	0	0	0	0	0	0	0	0	0	0	0	0	0	0	0	0	0	0
JN967644.1.gene1.p01	beta-lactam__NDM-6	I	0	0	0	0	0	0	0	0	0	0	0	0	0	0	0	0	0	0	0	0	0	0	0	0	0	0	0	0	0	0	0	0	0	0	0	0	0	0	0	0	0	0	0	0	0	0	0
JQ808129.1.gene2.p01	aminoglycoside__rmtF	I	0	0	0	0	0	0	0	0	0	0	0	0	0	0	0	0	0	0	0	0	0	0	0	0	0	0	0	0	0	0	0	0	0	0	0	0	0	0	0	0	0	0	0	0	0	0	0
JQ861959.1.gene5.p01	aminoglycoside__aadE	I	3.61622	11.4392	11.0538	3.74373	8.62241	5.92374	6.27797	8.25384	6.17369	3.08918	2.21353	2.89531	3.3155	2.17594	4.64094	5.43916	2.59104	4.6499	2.10022	2.25646	3.74599	0.250266	2.76257	4.99713	0.29596	0.0900283	0.518747	2.39871	1.47924	0.862004	0.116376	0.116044	0.025779	0.0261545	0.331263	0.209325	2.47892	1.97561	1.5635	0.66879	0.961744	0.779045	0.808025	0.894829	0.859962	1.60829	1.71271
JX486113.1.gene1.p01	aminoglycoside__rmtG	I	0	0	0	0	0	0	0	0	0	0	0	0	0	0	0	0	0	0	0	0	0	0.03023	0.0353323	0	0	0	0	0	0	0	0	0	0	0	0	0	0	0	0	0	0	0	0	0	0	0	0
KC783461.1.gene1.p01	beta-lactam__TEM-1	I	0	0	0	0	0	0	0	0	0	0	0	0	0	0	0	0	0	0	0	0	0	0	0	0	0	0	0	0	0	0	0	0	0	0	0	0	0	0	0	0	0	0	0	0	0	0	0
KJ155695.1.gene1.p01	beta-lactam__CMY-111	I	0	0	0	0	0	0	0	0	0	0	0	0	0	0	0	0	0	0	0	0	0	0	0	0	0	0	0	0	0	0	0	0	0	0	0	0	0	0	0	0	0	0	0	0	0	0	0
M60253.gene.p01	beta-lactam__class A beta-lactamase	I	0	0	0	0	0	0	0	0	0	0	0	0	0	0	0	0	0	0	0	0	0	0	0	0	0	0	0	0	0	0	0	0	0	0	0	0	0	0	0	0	0	0	0	0	0	0	0
M90091.1.gene2.p01	chloramphenicol__cat_chloramphenicol acetyltransferase	I	0	0	0	0	0	0	0	0	0	0	0	0	0.0378274	0	0	0	0	0	0.0709759	0.0346219	0	0.0742392	0	0	0	0	0	0.10329	0	0	0	0	0	0	0	0	0	0	0	0	0	0	0	0	0	0	0
NC_002695.1.915747.p01	unclassified__DNA-binding transcriptional regulator gadX	I	0	0	0	0	0	0	0	0	0	0	0	0	0	0	0	0	0	0	0	0	0	0	0	0	0	0	0	0	0	0	0	0	0	0	0	0	0	0	0	0	0	0	0	0	0	0	0
NC_002745.1125051.p01	fosfomycin__fosB	I	0	0	0	0	0	0	0	0	0	0	0	0	0	0	0	0	0	0	0	0	0	0	0	0	0	0	0	0	0	0	0	0	0	0	0	0	0	0	0	0	0	0	0	0	0	0	0
NC_002951.3236764.p01	beta-lactam__mecR1	I	0	0	0	0	0	0	0	0	0	0	0	0	0	0	0	0	0	0	0	0	0	0	0	0	0	0	0	0	0	0	0	0	0	0	0	0	0	0	0	0	0	0	0	0	0	0	0
NC_002952.2860680.p01	fosfomycin__fosB	I	0	0	0	0	0	0	0	0	0	0	0	0	0	0	0	0	0	0	0	0	0	0	0	0	0	0	0	0	0	0	0	0	0	0	0	0	0	0	0	0	0	0	0	0	0	0	0
NC_003140.1122765.p01	beta-lactam__blaZ	I	0	0	0	0	0	0	0	0	0	0	0	0	0	0	0	0	0	0	0	0	0	0	0	0	0	0	0	0	0	0	0	0	0	0	0	0	0	0	0	0	0	0	0	0	0	0	0
NC_005011.2598316.p01	beta-lactam__blaZ	I	0	0	0	0	0	0	0	0	0	0	0	0	0	0	0	0	0	0	0	0	0	0	0	0	0	0	0	0	0	0	0	0	0	0	0	0	0	0	0	0	0	0	0	0	0	0	0
NC_006663.1.orf0.gene.p01	aminoglycoside__aadE	I	0.307431	0.986075	1.17317	0.0566335	0.864551	0.212215	0.234836	0.517714	0.568222	0.274998	0.0864683	0.22478	0.349802	0	0.196867	0.617867	0.233217	0.187054	0.273474	0.21344	0.304216	0.0286047	0.234029	0.613781	0.0553538	0	0.0313895	0.0795965	0.0281787	0.106407	0	0	0	0	0	0	0.0689189	0.0700779	0	0.0598232	0	0	0.0890565	0	0	0.0324393	0.128133
NC_009487.5169896.p01	multidrug__EmrB-QacA family major facilitator transporter	I	0	0	0	0	0	0	0	0	0	0	0	0	0	0	0	0	0	0	0	0	0	0	0	0	0	0	0	0	0	0	0	0	0	0	0	0	0	0	0	0	0	0	0	0	0	0	0
NC_009838.1.5616796.p01	aminoglycoside__aac(3)-VI	I	0	0	0	0	0	0	0	0	0	0	0	0	0	0	0	0	0	0	0	0	0	0	0	0	0	0	0	0	0	0	0	0	0	0	0	0	0	0	0	0	0	0	0	0	0	0	0
NC_010063.5774822.p01	beta-lactam__blaZ	I	0	0	0	0	0	0	0	0	0	0	0	0	0	0	0	0	0	0	0	0	0	0	0	0	0	0	0	0	0	0	0	0	0	0	0	0	0	0	0	0	0	0	0	0	0	0	0
NC_010066.5774791.p01	beta-lactam__blaZ	I	0	0	0	0	0	0	0	0	0	0	0	0	0	0	0	0	0	0	0	0	0	0	0	0	0	0	0	0	0	0	0	0	0	0	0	0	0	0	0	0	0	0	0	0	0	0	0
NC_010426.6155849.p01	chloramphenicol__cat_chloramphenicol acetyltransferase	I	0.0794196	0.084912	0	0	0	0	0	0	0	0	0	0	0.0753046	0	0	0.0443377	0	0	0.105971	0.103385	0	0	0	0	0	0	0	0	0	0	0	0	0	0	0	0	0	0	0	0	0	0	0	0	0	0	0
NC_010558.1.6276004.p01	chloramphenicol__catA	I	0	0	0	0	0	0	0	0	0	0	0	0	0	0	0	0	0	0	0	0	0	0	0	0	0	0	0	0	0	0	0	0	0	0	0	0	0	0	0	0	0	0	0	0	0	0	0
NC_010686.6295746.p01	macrolide-lincosamide-streptogramin__ermC	I	0	0	0	0	0	0	0	0	0	0	0	0	0	0	0	0	0	0	0	0	0	0	0	0	0	0	0	0	0	0	0	0	0	0	0	0	0	0	0	0	0	0	0	0	0	0	0
NP_756186	multidrug__mdtE	I	0	0	0	0	0	0	0	0	0	0	0	0	0	0	0	0	0	0	0	0	0	0	0	0	0	0	0	0	0	0	0	0	0	0	0	0	0	0	0	0	0	0	0	0	0	0	0
P00383	trimethoprim__dfrB1	I	0	0	0	0	0	0	0	0	0	0	0	0	0	0	0	0	0	0	0	0	0	0	0	0	0	0	0	0	0	0	0	0	0	0	0	0	0	0	0	0	0	0	0	0	0	0	0
Q03377	fosfomycin__fosB	I	0	0	0	0	0	0	0	0	0	0	0	0	0	0	0	0	0	0	0	0	0	0	0	0	0	0	0	0	0	0	0	0	0	0	0	0	0	0	0	0	0	0	0	0	0	0	0
Q2G140	multidrug__mepA	I	0	0	0	0	0	0	0	0	0	0	0	0	0	0	0	0	0	0	0	0	0	0	0	0	0	0	0	0	0	0	0	0	0	0	0	0	0	0	0	0	0	0	0	0	0	0	0
Q55317	fosfomycin__fosB	I	0	0	0	0	0	0	0	0	0	0	0	0	0	0	0	0	0	0	0	0	0	0	0	0	0	0	0	0	0	0	0	0	0	0	0	0	0	0	0	0	0	0	0	0	0	0	0
U20270.1.gene1.p01	beta-lactam__SHV	I	0	0	0	0	0	0	0	0	0	0	0	0	0	0	0	0	0	0	0	0	0	0	0	0	0	0	0	0	0	0	0	0	0	0	0	0	0	0	0	0	0	0	0	0	0	0	0
X07753.1.gene1.p1	aminoglycoside__aph(3')-I	I	1.49027	0.0708147	0	6.92426	0	0	0	0	0	0	0	0	0.125605	0	0	0	0	0	0	0	0	0	0	0	0.0894424	0	0	0	0	0	0	0	0	0	0	0	0	0	0	0.0966642	0	0	0	0	0	0.139777	0.0690135
Y10278.1.gene1.p01	beta-lactam__CTX-M	I	0	0	0	0	0	0	0	0	0	0	0	0	0	0	0	0	0	0	0	0	0	0	0	0	0	0	0	0	0	0	0	0	0	0	0	0	0	0	0	0	0	0	0	0	0	0	0
Y15130.1.gene1.p01	beta-lactam__CMY-4	I	0	0	0	0	0	0	0	0	0	0	0	0	0	0	0	0	0	0	0	0	0	0	0	0	0	0	0	0	0	0	0	0	0	0	0	0	0	0	0	0	0	0	0	0	0	0	0
YP_001220629	beta-lactam__class A beta-lactamase	I	0	0	0	0	0	0	0	0	0	0	0	0	0	0	0	0	0	0	0	0	0	0	0	0	0	0	0	0	0	0	0	0	0	0	0	0	0	0	0	0	0	0	0	0	0	0	0
YP_001836040	macrolide-lincosamide-streptogramin__ermB	I	1.15021	0.140544	0.38587	0.514583	0.308058	0.356479	0.225928	0.110684	0.17865	0.0326626	0	0.210247	0.373926	0.151437	0.184138	0.293546	0.462988	0.285648	0.701601	0.31372	0.162598	0.0305775	0.178692	0.164028	0.0295857	0	0.0671085	0.0567239	0.0602442	0	0	0	0	0.0575198	0.0662295	0	0.110508	0.41201	1.38288	0.127898	0.0330484	0.0342661	0.602923	0.603078	0.396554	0.416118	0.273939
YP_001966247	aminoglycoside__aac(3)-II	I	0	0	0	0	0	0	0	0	0	0	0	0	0	0	0	0	0	0	0.053356	0	0	0	0	0	0	0	0.0306212	0	0	0	0	0	0	0	0	0	0	0	0	0	0	0	0	0	0	0	0
YP_002791392	aminoglycoside__aac(6')-I	I	0.0410398	0.21939	0	0.113402	0	0	0	0	0	0	0	0	0	0	0	0	0	0	0	0.106848	0.0338422	0	0	0	0.0369467	0	0	0	0	0	0	0	0	0	0	0	0.0460009	0.093549	0	0	0	0	0.039628	0	0	0	0.0855239
YP_002791441	aminoglycoside__aph(3')-I	I	0	0	0	0	0	0	0	0	0	0	0	0	0	0	0	0	0	0	0	0	0	0	0	0	0	0.0317812	0	0	0	0	0	0	0	0	0	0	0	0	0	0	0	0	0	0	0	0	0
YP_185633	multidrug__norA	I	0	0	0	0	0	0	0	0	0	0	0	0	0	0	0	0	0	0	0	0	0	0	0	0	0	0	0	0	0	0	0	0	0	0	0	0	0	0	0	0	0	0	0	0	0	0	0
YP_254220	macrolide-lincosamide-streptogramin__msrA	I	0	0	0	0	0	0	0	0	0	0	0	0	0	0	0	0	0	0	0	0	0	0	0	0	0	0	0	0	0	0	0	0	0	0	0	0	0	0	0	0	0	0	0	0	0	0	0
YP_473355	macrolide-lincosamide-streptogramin__lnuA	I	0.213101	0	0	0.0490706	0	0	0.0813903	0	0	0	0	0	0	0	0	0	0	0	0.568689	0.231171	0.0878637	0.0495697	0	0	0	0	0	0	0	0	0	0	0	0	0	0	0	0	0	0	0	0	0	0	0	0	0
YP_492684	tetracycline__tetracycline_resistance_protein	I	0	0	0	0	0	0	0	0	0	0	0	0	0	0	0	0	0	0	0	0	0	0	0	0	0	0	0	0	0	0	0	0	0	0	0	0	0	0	0	0	0	0	0	0	0	0	0
ZP_02511926	tetracycline__tetM	I	0	0	0	0	0	0	0	0	0.0289612	0	0	0	0.0252575	0.0245497	0.0426443	0	0	0.0115767	0.0473908	0	0	0.0247848	0	0	0	0	0	0	0	0	0	0	0	0	0	0	0	0	0	0	0	0	0	0	0	0	0
ZP_03614478	beta-lactam__class A beta-lactamase	I	0	0	0	0	0	0	0	0	0	0	0	0	0	0	0	0	0	0	0	0	0	0	0	0	0	0	0	0	0	0	0	0	0	0	0	0	0	0	0	0	0	0	0	0	0	0	0
ZP_03986195	multidrug__mepA	I	0	0	0	0	0	0	0	0	0	0	0	0	0	0	0	0	0	0	0	0	0	0	0	0	0	0	0	0	0	0	0	0	0	0	0	0	0	0	0	0	0	0	0	0	0	0	0
ABF69686	tetracycline__tetW	II	0.013423	0.0143513	0	0.0370909	0.0279615	0.0132367	0	0	0	0.0933874	0.0503384	0.0245358	0	0	0.021489	0	0	0.035002	0.0835828	0.011649	0.0110689	0	0.0437921	0.0669972	0	0	0	0	0	0	0.0392018	0.01303	0	0	0	0	0	0	0	0	0	0	0	0	0	0	0
ABO43851	tetracycline__tetM	II	0.0805382	0	0	0	0.0139807	0	0.0205068	0	0.0145939	0	0	0	0	0.0371127	0	0	0	0	0.250748	0.046596	0	0.187341	0.0145974	0	0	0	0	0	0	0	0	0	0	0	0	0	0	0	0	0	0	0	0	0	0	0	0
AF132290.1.gene1.p01	beta-lactam__SHV	II	0	0	0	0	0	0	0	0	0	0	0	0	0	0	0	0	0	0	0	0	0	0	0	0	0	0	0	0	0	0	0	0	0	0	0	0	0	0	0	0	0	0	0	0	0	0	0
AF139725.gene.p01	macrolide-lincosamide-streptogramin__vatE	II	0.0400809	0	0	0	0	0	0.520479	0.0449975	0.0871544	0.119508	0	0	0	0	0	0	0	0	0.0713076	0.0695674	0	0.857741	0	0	0	0	0	0	0	0	0	0	0	0	0	0	0	0	0	0	0	0	0	0	0	0	0
AF242872.1.gene2.p01	macrolide-lincosamide-streptogramin__ermB	II	0	0	0	0	0	0	0	0.0388285	0.0376029	0	0	0	0	0	0	0	0	0	0.123063	0.030015	0.114081	0.0643606	0.0752236	0	0	0	0	0.0596974	0	0	0	0	0	0	0	0	0	0	0	0	0	0	0	0	0	0	0
BAA78801	aminoglycoside__aadA	II	0.127639	0	0	0	0	0	0	0	0	0	0	0	0	0.0235268	0	0	0	0	0	0	0	0	0	0	0	0	0	0	0	0	0	0	0	0	0	0	0.0286136	0.203664	0.0870971	0	0.0513431	0.0532348	0	0	0	0.0269362	0.0531979
CP001138.1.gene2020.p01	multidrug__mdtG	II	0	0	0	0	0	0	0	0	0	0	0	0	0	0	0	0	0	0	0	0	0	0	0	0	0	0	0	0	0	0	0	0	0	0	0	0	0	0	0	0	0	0	0	0	0	0	0
CP001138.1.gene894.p01	multidrug__mdfA	II	0	0	0	0	0	0	0	0	0	0	0	0	0	0	0	0	0	0	0	0	0	0	0	0	0	0	0	0	0	0	0	0	0	0	0	0	0	0	0	0	0	0	0	0	0	0	0
CP004067.1.gene46.p01	aminoglycoside__aph(2'')-Ie	II	0	0	0	0	0	0	0	0	0	0	0	0	0	0	0	0	0	0	0.324147	0.121629	0	0	0	0	0	0	0	0	0	0	0	0	0	0	0	0	0	0	0	0	0	0	0	0	0	0	0
EF534256.2.gene1.p01	beta-lactam__OXA-72	II	0	0	0	0	0	0	0	0	0	0	0	0	0	0	0	0	0	0	0	0	0	0	0	0	0	0	0	0	0	0	0	0	0	0	0	0	0	0	0	0	0	0	0	0	0	0	0
M29953.1.gene1.p1	aminoglycoside__aph(3')-VII	II	0	0	0	0	0	0	0	0	0	0	0	0	0.0325316	0.0632401	0	0	0	0.0298217	0.152598	0.119099	0.113168	0	0	0	0	0	0	0	0	0	0	0	0	0	0	0	0	0	0	0	0	0	0	0	0	0	0
P10952	tetracycline__tetO	II	6.10748	6.44375	5.10916	6.80001	4.26413	3.36213	9.0845	3.7674	2.04315	3.45534	2.31557	0.76061	1.50185	3.72364	2.85803	2.77266	4.4513	2.67182	7.00901	6.06913	5.35735	1.49873	2.55454	1.36228	0.0725057	0.0269568	0	0.0115845	0.0123034	0.0464592	0.156807	0.10424	0.0578918	0.058735	0.0946803	0.0268617	0	0.0917922	0	0	0	0	0.0129613	0	0	0	0
P67918	beta-lactam__ROB-1	II	0	0	0	0	0	0	0	0	0	0	0	0	0	0	0	0	0	0	0	0	0	0	0	0	0	0	0	0	0	0	0	0	0	0	0	0	0	0	0	0	0	0	0	0	0	0	0
Q7CP73	multidrug__mdtM	II	0	0	0	0	0	0	0	0	0	0	0	0	0	0	0	0	0	0	0	0	0	0	0	0	0	0	0	0	0	0	0	0	0	0	0	0	0	0	0	0	0	0	0	0	0	0	0
YP_001144149	chloramphenicol__cat_chloramphenicol acetyltransferase	II	0.865979	3.26258	3.91389	2.01308	0.94491	1.46393	0.724491	0.462956	0.493177	0.819706	0.0386613	0.0753769	0	0	0	0	0	0.0358434	0.110047	0.107361	0.0680099	0.422057	4.52933	0.343039	0	0	0	0	0	0	0	0	0	0	0.332421	0	0	0	0	0	0	0	0	0	0	0	0
YP_002043045	multidrug__emrD	II	0	0	0	0	0	0	0	0	0	0	0	0	0	0	0	0	0	0	0	0	0	0	0	0	0	0	0	0	0	0	0	0	0	0	0	0	0	0	0	0	0	0	0	0	0	0	0
YP_002114165	multidrug__mdtH	II	0	0	0	0	0	0	0	0	0	0	0	0	0	0	0	0	0	0	0	0	0	0	0	0	0	0	0	0	0	0	0	0	0	0	0	0	0	0	0	0	0	0	0	0	0	0	0
YP_002243220	beta-lactam__penA	II	0	0	0	0	0	0	0	0	0	0	0	0	0	0	0	0	0	0	0	0	0	0	0	0	0	0	0	0	0	0	0	0	0	0	0	0	0	0	0	0	0	0	0	0	0	0	0
YP_002894624	beta-lactam__CMY-2	II	0	0	0	0	0	0	0	0	0	0	0	0	0	0	0	0	0	0	0	0	0	0	0	0	0	0	0	0	0	0	0	0	0	0	0	0	0	0	0	0	0	0	0	0	0	0	0
YP_063446	tetracycline__tetO	II	0	0	0	0	0	0	0	0	0	0	0	0	0	0	0	0	0	0	0	0	0	0	0	0	0	0	0	0	0	0	0	0	0	0	0	0	0	0	0	0	0	0	0	0	0	0	0
ZP_01072284	tetracycline__tetM	II	0.120807	0.0287027	0.0131341	0.0494546	0	0.0132367	0.851031	0.075348	0.0437818	0.0667053	0.0251692	0.0122679	0.0763653	0.0247418	0	0.0449621	0	0	0.537318	0.337821	0.0664134	0.162362	0.0291947	0.0223324	0	0	0	0	0	0	0	0	0	0	0	0	0	0	0	0	0	0	0	0	0	0	0
ZP_03917780	tetracycline__tetM	II	0	0	0	0	0	0	0	0	0	0	0	0	0	0	0	0	0	0	0	0	0	0	0	0	0	0	0	0	0	0	0	0	0	0	0	0	0	0	0	0	0	0	0	0	0	0	0
ZP_03923764	tetracycline__tetO	II	0	0	0	0	0	0	0	0	0	0	0	0	0	0	0	0	0	0	0	0	0	0	0	0	0	0	0	0	0	0	0	0	0	0	0	0	0	0	0	0	0	0	0	0	0	0	0
[truncated: 6 more columns]

## Sheet: Table S4
Samples	Paried_reads	Contigs	N50	N75	Total ORFs	SARG		CARD		MAGs
						ARCs	ARGs-like ORFs	ARCs	ARGs-like ORFs	Mapped reads	coverage ratio
	Number	Number	Length (bp)	Length (bp)	Number	Number	Number	Number	Number	Number	%
A_D6_PM	19431096	67825	3385	1692	222774	126	144	152	171	19064344	49.0563
A_D24_PM	18174220	45759	5463	2167	175649	105	123	110	129	24921559	68.5629
A_D55_PM	19858590	51880	4581	1984	188156	89	96	101	111	26639278	67.0724
A_D6_TPM	21096058	69684	3971	1804	235087	119	134	136	152	25147407	59.6021
A_D24_TPM	18655965	48517	5786	2148	186865	97	116	109	126	24481903	65.6141
A_D55_TPM	19704562	52728	4463	1925	187328	77	85	98	108	26015529	66.014
NA_D8_PM	20492897	39189	4150	1877	141932	67	78	87	100	27229237	53.5211
NA_D20_PM	21083681	32253	3978	1738	120504	56	64	65	76	19327553	55.8343
NA_D44_PM	24275176	43197	4750	1969	159985	59	62	68	74	21365946	59.7746
NA_D8_TPM	17402926	37500	5245	2141	144276	65	68	87	91	23938961	61.2235
NA_D20_TPM	17930077	29631	3853	1733	107041	54	62	65	71	25943888	62.5888
NA_D44_TPM	22355086	37391	5780	2201	145591	67	70	74	80	24990834	58.7724
A_D6_CM	21583748	88156	2984	1602	290714	47	58	54	69	27881593	68.0275
A_D24_CM	19351246	70390	3232	1607	233900	30	35	40	46	23135049	54.8648
A_D55_CM	19030954	55667	4040	1788	198081	18	22	20	21	34766951	71.6101
A_D6_TCM	22514995	50486	3779	1757	174672	62	69	70	81	25188598	72.3689
A_D24_TCM	21199388	47909	3540	1696	157809	38	47	44	54	20832152	58.0928
A_D55_TCM	16842147	34804	3501	1710	113977	19	22	22	24	32039828	71.6612
NA_D8_CM	25437851	85937	5371	2010	331809	105	119	123	144	21293192	48.7395
NA_D20_CM	17307970	59550	5167	2004	225690	79	88	89	102	25032043	55.8994
NA_D44_CM	17872100	60176	4824	1996	225211	59	65	68	77	30677663	65.0952
NA_D8_TCM	19550482	66246	4919	1981	239741	60	70	65	75	23099507	55.3052
NA_D20_TCM	20725677	73704	4900	1947	266370	61	65	70	76	22753118	63.6704
NA_D44_TCM	21260687	82658	4968	1945	303987	56	61	64	70	28516122	61.0405
A_D6_SS	21843854	86280	4342	1785	312031	64	73	72	81	11554066	26.7657
A_D24_SS	22390250	75870	4552	1817	277486	75	86	94	109	16434444	42.4635
A_D55_SS	23563689	63788	5667	2088	248748	61	67	63	70	20208326	53.0933
A_D6_TSS	20883666	62223	4398	1786	218996	37	39	39	44	26786587	59.4861
A_D24_TSS	17867888	56389	6570	2167	221822	55	58	71	78	26029970	61.3932
A_D55_TSS	23358360	69637	4829	1870	254033	49	53	60	65	21300386	63.2354
NA_D8_SS	19960128	82974	3547	1681	273077	24	26	30	36	16044057	40.1903
NA_D20_SS	20017271	86996	3242	1643	287152	27	30	35	39	14835599	37.057
NA_D44_SS	22526869	94134	3500	1668	319114	17	20	25	30	18109017	40.1943
NA_D8_TSS	22203490	92708	3965	1836	314932	15	16	22	22	21476953	48.3639
NA_D20_TSS	19283526	87462	3601	1705	286245	23	30	31	39	19094600	49.5101
NA_D44_TSS	19419792	80946	4087	1765	281981	17	18	25	25	18405358	47.3881
D1_CK	17335497	36030	4024	1760	122359	29	38	32	42	22838493	65.872
D1_M	17048789	42219	4875	2000	155867	51	65	64	82	22452571	65.848
D5_M1	17085466	37358	5426	2097	142624	39	47	49	62	23705702	69.3739
D9_M1	19971221	38417	4416	1950	138174	39	44	44	53	29493968	73.8412
D13_M1	19322232	36460	4179	1831	127088	36	45	43	54	28636732	74.1031
D30_M1	18635634	32813	3876	1764	112501	26	30	36	44	27085505	72.6713
D5_M2	20123345	29159	6936	2442	124241	40	48	44	54	29577320	73.4901
D9_M2	20118181	27806	7264	2326	116176	31	36	36	44	29525553	73.3803
D13_M2	20933862	25694	6631	2213	103860	23	28	24	31	30706177	73.3409
D5_M3	18415032	39404	4841	1947	145590	41	55	55	75	26572607	72.1492
D9_M3	18648541	33726	4872	1859	122726	41	49	50	62	27838469	74.6398
D13_M3	18370626	30612	5129	1922	114312	40	51	53	67	27807480	75.6846
D30_M3	20017271	29224	4547	1926	106241	21	27	29	37	28626821	71.5053
D5_M4	18180241	41023	4391	1861	145038	36	44	48	61	26256077	72.2105
D9_M4	17581107	43341	4011	1836	149463	28	36	41	53	24220904	68.8833
D13_M4	17715743	40394	4335	1894	141272	35	44	43	54	24235625	68.4014
D30_M4	19276255	36001	3693	1801	121572	24	30	29	37	26781484	69.4675
A_CM	20371322	24196	4175	1974	91986	93	113	103	124	23598266	57.9203
A_SS	22973898	114670	2239	1407	326909	60	66	69	80	5383062	11.7156
A_PM	19346876	93724	1809	1295	278852	64	70	68	77	746241	1.92858
NA_CM	22235837	50283	3281	1638	180864	199	227	219	254	7741259	17.4072
NA_SS	21312160	68628	2179	1389	186666	41	48	59	71	4142872	9.7195
NA_PM	19207115	75942	1907	1325	232482	44	51	46	52	1091810	2.8422

## Sheet: Table S5
Contigs	Contig_length	Location	ICEs	MGEs	Risk_rank	ARGs	Taxanomy	A-D6-PM	A-D24-PM	A-D55-PM	A-D6-TPM	A-D24-TPM	A-D55-TPM	NA-D8-PM	NA-D20-PM	NA-D44-PM	NA-D8-TPM	NA-D20-TPM	NA-D44-TPM	A-D6-CM	A-D24-CM	A-D55-CM	A-D6-TCM	A-D24-TCM	A-D55-TCM	NA-D8-CM	NA-D20-CM	NA-D44-CM	NA-D8-TCM	NA-D20-TCM	NA-D44-TCM	A-D6-SS	A-D24-SS	A-D55-SS	A-D6-TSS	A-D24-TSS	A-D55-TSS	NA-D8-SS	NA-D20-SS	NA-D44-SS	NA-D8-TSS	NA-D20-TSS	NA-D44-TSS	D1-CK	D1-M	D5-M1	D9-M1	D13-M1	D30-M1
A_D24_CM_103105_length_2760_cov_5.0000	2760	plasmid	ICEberg|1020,ICEberg|1020,ICEberg|16			tetracycline__tetracycline_resistance_protein	Bacteria;Proteobacteria;Gammaproteobacteria;Enterobacterales;Hafniaceae;Edwardsiella,Bacteria;Proteobacteria;Gammaproteobacteria;Enterobacterales;Hafniaceae;Edwardsiella	0.0372927	0	0	0.154572	0.0291316	0	0.0142433	0	0	0	0	0	0	0.39525	0.0149255	0.0208194	0	0.0162074	0.0165868	0	0	0	0	0	0.0671466	0	0	0	0	0	0.0272282	0.0181003	0.0482516	0	0.0751561	0.0186572	0.0836016	0.0850075	0.16965	0.0362841	0.0375028	0.0388845
A_D24_CM_108147_length_1350_cov_14.2539	1350	chromosome				vanRI	Bacteria;Firmicutes;Clostridia;Eubacteriales;Peptococcaceae;Desulfotomaculum	0.0762428	0.0611367	0.261105	0.38624	0.317642	0.150369	0.0873589	0.299584	0.12434	0	0.0357402	0.0696817	0	0.175667	0.091543	0.0425641	0.247876	0.0662704	0	0	0.172896	0	0.0414565	0.15856	0	0	0.0389229	0.0164499	0	0	0	0	0	0	0.0384131	0	0.0427297	0.130345	0	0	0	0.0397486
A_D24_CM_113246_length_3421_cov_37.8061	3421	plasmid	ICEberg|439,ICEberg|791		II	tetracycline__tetO	Bacteria;Firmicutes;Clostridia;Eubacteriales;Lachnospiraceae;Lachnoclostridium	0.609263	0.442307	0.382712	0.471112	0.242863	0.222521	0.953772	0.464444	0.220803	0.246702	0.0423116	0.109992	0.199697	0.367406	0.553914	0.302341	0.415724	0.451118	0.715931	0.724571	0.390764	0.0979802	0.327193	0.0875997	0	0	0.0153598	0.012983	0	0	0.0585792	0	0.0389285	0.0131651	0.0151586	0	0	0	0	0	0	0
A_D24_CM_11496_length_3008_cov_11.6547	3008	unclassified			IV	tetracycline__tetT	Bacteria;Firmicutes	1.50559	0.640228	0.301333	0.795815	0.481136	0.312124	1.05859	0.480193	0.372029	0.136036	0.0721815	0.0312734	1.83315	0.93031	0.671052	2.73172	0.72311	0.520492	0.060877	0.0593914	0.112867	0	0.111635	0.0426974	0.0616106	0	0	0.472498	0.125455	0.019739	0	0	0	0.0149727	0.0430998	0	0.0479431	0.0779989	0.194579	0.299633	0.275286	0.151634
A_D24_CM_116347_length_4617_cov_12.7889	4617	plasmid	ICEberg|409	repUS18__rep(pKKS825)	III	MLS__ermA	Bacteria;Firmicutes;Bacilli	4.28587	0.619709	0.21268	2.18171	0.487609	0.423189	1.23886	0.394189	0.315092	0.0221571	0.0156755	0.0101874	1.10447	0.950245	0.0223058	0.348478	0.658346	0.0629763	0.0297462	0.0193469	0.00919172	0	0.0121218	0.00927252	0.0602094	0.0335778	0.022762	1.08223	0.214554	0.0514402	0	0	0	0	0	0	0	0	0	0	0	0
A_D24_CM_117157_length_31552_cov_24.3420	31552	chromosome	ICEberg|2,ICEberg|2,ICEberg|2,ICEberg|2,ICEberg|2,ICEberg|2,ICEberg|2,ICEberg|2,ICEberg|2,ICEberg|2,ICEberg|2,ICEberg|2,ICEberg|2,ICEberg|2,ICEberg|2,ICEberg|2,ICEberg|2,ICEberg|2,ICEberg|2		III	tetracycline__tetQ	Bacteria;Bacteroidetes;Bacteroidia;Bacteroidales;Bacteroidaceae;Bacteroides,Bacteria;Bacteroidetes;Bacteroidia;Bacteroidales;Bacteroidaceae;Phocaeicola	7.04791	9.3943	7.98783	9.3897	8.85611	5.97457	0.541978	0.856984	2.88969	0.528486	0.658321	0.707346	1.0393	0.614071	1.37284	0.65289	0.781292	1.19516	0.447609	2.59464	4.54013	0.0546347	2.81854	0.515602	0.0205577	0.0581423	0.0691131	0.0239304	0.0373757	0.00752724	0.0198481	0.00949991	0.00914504	0.00999194	0.124089	0.00244805	0.00548477	0.0083655	0.0129851	0.00396742	0	0.0017007
A_D24_CM_122349_length_1604_cov_8.9672	1604	plasmid			IV	aminoglycoside__aad(9)		0.224593	0.0343036	0	0.0886575	0.0334178	0	0	0.072041	0.069767	0.0956664	0	0	0.517179	0.384408	0.0513645	0.214944	0.0347707	0.167329	0	0.0278443	0	0	0	0	0	0	0	0.0276901	0	0	0	0	0	0	0	0	0	0	0	0	0	0
A_D24_CM_123809_length_1445_cov_5.5337	1445	plasmid	ICEberg|62,ICEberg|64			MLS__ermB	Bacteria;Bacteroidetes;Bacteroidia;Bacteroidales;Bacteroidaceae;Phocaeicola,Bacteria;Proteobacteria;Epsilonproteobacteria;Campylobacterales;Campylobacteraceae;Campylobacter	0.819149	0.0761564	0.156818	0.196826	0.0741898	0.0526813	0.380873	0.999599	0.522746	0	0.333905	0.244127	0.371468	0.344647	0.527402	0.596487	0.598249	0.557222	0.633626	0.401806	0.234952	0.530207	0.154924	0.41478	0.0961893	0.0357621	0.072728	0.0153685	0.081611	0.0410899	0	0.0345722	0	0	0.0358877	0	0.139722	0.669765	1.57968	0.0346519	0.179079	0.111406
A_D24_CM_124072_length_4458_cov_12.0000	4458	unclassified	ICEberg|1010,ICEberg|1010,ICEberg|1010	qacEdelta, istB	IV	sulfonamide__sul1,multidrug__qacEdelta1	Bacteria	0.409818	0.104911	0.0564783	0.271143	0.12625	0.0455358	0.0529091	0	0.0125512	0.0458947	0.00541154	0	0.525409	0.393655	0.0369622	0.0257791	0.150127	0.0602053	0	0.0701292	0.00951956	0.0107412	0	0.00960324	0.280606	0.214448	0	0	0.0211625	0	0.0224764	0.0112061	0.0746828	0.0404109	0.023265	0.0346527	0.109987	0.164466	0.0787743	0.0730077	0.191552	0.0601847
A_D24_CM_12593_length_1397_cov_16.0143	1397	unclassified	ICEberg|837		III	aminoglycoside__ant(9)-I	Bacteria;Firmicutes;Bacilli;Lactobacillales;Streptococcaceae;Streptococcus;Streptococcus suis	0.0368389	0.137853	0.234298	0.135726	0.191847	0.127147	0.15477	0.227468	0.140183	0.787199	0.0863445	0.168343	0.244511	0.356489	0.707705	0.370189	0.598843	0.624399	0.163849	0.127881	0.0455671	0.0342765	0.460711	0.168548	0.0331648	0	0	0.0476895	0.0337661	0	0	0	0	0	0.0371208	0	0.0825843	0.0419865	0.0418964	0.0179213	0.0370464	0
A_D24_CM_135161_length_2535_cov_948.8797	2535	plasmid	ICEberg|261		IV	tetracycline__tetM	Bacteria;Tenericutes;Mollicutes;Acholeplasmatales;Acholeplasmataceae;Acholeplasma	21.3367	6.98911	7.58817	16.2589	8.07733	6.6365	2.36489	5.27627	2.71489	0.191685	0.342599	1.57712	116.488	87.797	35.9536	173.62	77.7841	9.93468	0.234766	0.669494	1.23883	0.0188893	0.0441549	1.23283	0.0365532	0.499435	0.68403	0.0876032	0.111648	0.0468441	0.0395265	0.0394137	0.0700457	0	0.0204567	0.0203132	0.0227555	0.0231381	0.138531	0.0592569	0.0204157	0.0846716
A_D24_CM_138765_length_1045_cov_13.0000	1045	plasmid	ICEberg|937			MLS__mefA	Bacteria	0.590973	0.210614	0.144563	0.408249	0.25647	0.0971286	0.507852	0.442311	0.160631	0	0	0.270058	0.326873	0.317713	0.433625	0.164962	0.160112	0.128419	0	0	0.203053	0	0	0.0819354	0	0	0	0.0425022	0	0.056818	0	0	0	0	0	0	0.0552011	0.0561294	0	0	0	0
A_D24_CM_149562_length_1352_cov_39.3749	1352	plasmid				aadS	Bacteria	0.038065	0.081395	0.0558684	0.140243	0.0594699	0.11261	0.101768	0.0854687	0	0	0	0	2.09338	1.10506	0.0609384	1.23253	0.391891	0.181974	0.0338606	0	0.0313892	0.0354174	0	0	0.137074	0.0382221	0	0	0	0	0.0741122	0	0.0328339	0	0	0	0	0	0	0	0	0
A_D24_CM_149900_length_1579_cov_26.9652	1579	unclassified	ICEberg|65		III	MLS__ermG	Bacteria;Bacteroidetes;Bacteroidia;Bacteroidales;Bacteroidaceae;Phocaeicola,Bacteria;Firmicutes;Bacilli;Bacillales;Bacillaceae;Bacillus	0.0488891	0.784052	0.749441	0.150102	0.356442	0.241053	0.13693	0.603748	0.690998	0.129575	0.611138	0.610653	0.092712	0.30038	0.208711	0.0727823	0.635782	0.254967	0.15946	0.113141	0.134383	0.0303257	0.0354442	0.488032	0	0.163636	0.099834	0.140642	0.209119	0.112808	0.0951866	0.0632766	0.0281136	0.256708	0.706106	0.58701	0.054799	0.185735	0.0741346	0.190267	0.147494	0.0679679
A_D24_CM_160672_length_1219_cov_39.0000	1219	plasmid	ICEberg|172,ICEberg|791			MLS__mefA		2.06869	1.73781	1.3219	1.78876	2.55039	1.85263	0.773975	1.06643	0.321306	0.545484	0.37602	0.443728	4.88374	3.83253	5.7956	6.78792	4.39223	6.78878	1.31442	0.531258	0.452581	0.0785633	0.137735	0.965799	0.076015	0.0211962	0.0215529	0.109306	0.0386966	0	0.0410992	0	0	0.0184733	0.0425412	0.0633641	0.0946433	0.0721762	0	0.0410763	0.042456	0
A_D24_CM_165516_length_1663_cov_8.0000	1663	unclassified		tnpA	III	chloramphenicol__chloramphenicol-and-florfenicol-resistance-gene	Bacteria;Proteobacteria;Gammaproteobacteria;Enterobacterales;Enterobacteriaceae;Escherichia	3.2339	4.35089	3.48223	2.73639	3.98068	2.41084	0.756445	0.469024	0.370105	0.399847	0.145067	0.141417	0.29343	0.0855623	0.0247711	0.172765	0.335371	0.309335	0.302811	0.161139	0.510381	0.0575879	0.168269	0.205947	0.36218	0.124296	0	0.494092	0.127643	0.0357035	0.331388	0.120161	0.0800808	0	0.0311832	0.0309644	0	0	0	0	0	0
A_D24_CM_167337_length_1015_cov_21.3524	1015	unclassified			IV	aminoglycoside__streptomycin-resistance-protein	Bacteria;Spirochaetes;Spirochaetia	43.1993	6.66781	11.2619	36.1705	9.58502	17.1499	0	0	0.0551262	0	0.0950726	0.27804	3.60572	3.52805	3.28743	5.0385	1.92318	6.36833	0	0	0	0	0	0	0	0	0	0	0.0464741	0	0	0.0984372	0	0	0	0	0	0	0	0	0	0
A_D24_CM_167467_length_1508_cov_20.0000	1508	chromosome	ICEberg|172		Unassessed	MLS__mefA	Bacteria;Spirochaetes	3.54923	0.966916	1.3357	2.49899	1.01304	0.942302	0.208549	0.498076	0.185521	0.0339189	0.0319956	0.124762	0.485385	0.660498	0.450734	1.6766	0.332858	0.667429	0	0	0.14071	0	0	0.198726	0	0	0	0	0	0	0	0	0	0	0	0	0	0	0	0	0	0
A_D24_CM_170253_length_1567_cov_45.9825	1567	unclassified				MLS__ermF	Bacteria;Firmicutes;Erysipelotrichia	1.82275	1.31676	1.49429	2.72253	3.23255	1.21449	0.0501742	0.036871	0.0714143	0	0.0307909	0	0.342547	1.75555	7.99176	2.09018	7.01157	11.6042	0	0	0	1.78764	0.214294	0	0.206968	0.0329778	0.0167664	0	0	0	0.0959155	0.127522	0.0849868	0	0	0.0328614	0	0	0	0	0	0
A_D24_CM_170291_length_1879_cov_328.3504	1879	unclassified			III	MLS__ermF	Bacteria;Bacteroidetes;Bacteroidia;Bacteroidales;Bacteroidaceae;Bacteroides,Bacteria;Bacteroidetes;Flavobacteriia;Flavobacteriales;Flavobacteriaceae;Myroides	4.88893	5.94447	5.97626	5.3482	6.74663	6.06349	1.77833	1.98329	2.5907	2.16413	2.86312	2.8912	4.62264	4.03875	3.71604	2.78287	4.22966	5.39219	0.0243637	0.950767	0.643687	1.38887	0.98291	1.5721	0.221916	0.13751	0.111859	0.260012	0.125522	0.0947975	0.0266631	0.106348	0.0945001	0.0719073	0	0.0548099	0.153499	0.702364	0.560685	0.45302	0.24789	0.29986
A_D24_CM_178021_length_2611_cov_22.4623	2611	unclassified				Erm(47)	Bacteria;Firmicutes;Tissierellia;Tissierellales;Peptoniphilaceae	0.867258	0.168588	0.163932	0.835121	0.266882	0.447048	0.0602244	0.088513	0.0214298	0.0195901	0.0184793	0.0810641	0.355094	2.63399	0.583757	0.396135	1.64476	0.454007	0	0	0.130029	0	0	0.204956	0.0354892	0	0	0	0	0	0	0	0	0	0	0	0	0	0	0	0	0
A_D24_CM_178926_length_1376_cov_9.0000	1376	unclassified	ICEberg|71			aminoglycoside__aadA		0.261808	0.199938	0.036596	0.137797	0.0389551	0	0.0571388	0.041989	0.0813272	0	0	0	0.0709264	0.620451	0	0.0417599	0	0.0325091	0.03327	0	0	0	0	0	0.101013	0.0375554	0	0	0.0342814	0	0.0364098	0.0363059	0.0322612	0.0327311	0	0	0.0419223	0.127882	0.0850716	0.0363896	0.0752236	0
A_D24_CM_179445_length_1144_cov_31.3529	1144	plasmid			IV	tetracycline__tetT	Bacteria;Firmicutes;Bacilli;Bacillales;Staphylococcaceae;Staphylococcus,Bacteria;Firmicutes;Tissierellia;Tissierellales;Peptoniphilaceae;Helcococcus,Bacteria;Firmicutes;Tissierellia;Tissierellales;Peptoniphilaceae;Peptoniphilus,Bacteria;Firmicutes;Tissierellia;Tissierellales;Tissierellaceae;Schnuerera,	2.02437	3.48703	1.47459	1.09804	2.85816	1.99627	1.92434	0.934328	1.14939	0.335334	0.506112	0.246688	1.45027	0.580438	4.15904	2.13472	1.17005	4.04704	0.360153	0.234243	0.519348	0.125571	0.684903	0.430358	0	0	0	0.252357	0.0206168	0.0519011	0	0	0	0	0.0906604	0.0450121	0.100848	0.25636	0.127905	0.306385	0.0678591	0.0469062
A_D24_CM_195232_length_3280_cov_47.6113	3280	chromosome	ICEberg|107		III	tetracycline__tetW	Bacteria;Firmicutes;Clostridia;Eubacteriales;Oscillospiraceae;Oscillibacter	0.203973	4.39513	4.65947	0.578076	3.95479	3.21827	1.07268	2.87123	2.23471	1.02143	1.24301	1.12569	0.572774	0.433811	1.9718	0.71827	0.680149	1.3638	2.32387	0.626361	1.1774	0.226283	0.614265	2.3494	0	0	0	0	0	0	0.0305487	0.0304615	0.0270679	0.0137311	0.332016	0.109895	0.0175869	0	0	0	0.00788931	0
A_D24_CM_196783_length_1186_cov_27.0000	1186	chromosome	ICEberg|937			MLS__mefA	Bacteria;Bacteroidetes;Bacteroidia;Bacteroidales;Bacteroidaceae;Bacteroides,Bacteria;Bacteroidetes;Bacteroidia;Bacteroidales;Bacteroidaceae;Phocaeicola,Bacteria;Firmicutes;Clostridia;Eubacteriales;Clostridiaceae;Clostridium	0.694285	0.208772	0.573193	1.61871	0.768328	0.470697	0.248597	0.316652	0.094356	0.172511	0.16273	0.0793173	0.0411445	0.279941	0.104202	0	0.376204	0	0	0	0.0715652	0	0.849405	0.180486	0	0	0	0	0	0	0	0	0	0	0.0218625	0	0	0	0	0	0	0
A_D24_CM_20418_length_1846_cov_1018.8839	1846	unclassified	ICEberg|45		IV	tetracycline__tetM		5.12966	2.11627	1.74582	4.44235	2.20681	1.63576	0.234251	0.563371	0.303105	0.0277084	0.104549	0.280275	52.4189	48.0338	16.0337	75.3911	38.1583	3.28346	0	0.0241941	0.114946	0	0.0303176	0.139148	0.0250981	0.237946	0.227718	0.0481201	0.0511064	0	0	0	0	0	0	0.0278948	0	0	0	0.0542492	0	0
A_D24_CM_204669_length_2680_cov_9.7873	2680	plasmid	ICEberg|1028,ICEberg|12,ICEberg|16		IV	chloramphenicol__chloramphenicol-exporter	Bacteria;Proteobacteria;Gammaproteobacteria;Enterobacterales;Enterobacteriaceae;Klebsiella	1.86269	0.780177	0.169106	3.02454	0.810033	0.0568093	0.19069	0.15091	0.156585	0.0190857	0	0.0175504	1.1471	0.123884	0	0.0214409	0.0416211	0.0333825	0.0512457	0.0333301	0	0	0	0	0.00864387	0	0	0.0165727	0.0352024	0	0	0.0372812	0	0	0.0193499	0	0.279816	0.481498	0.414946	0.513799	0.328289	0.120136
A_D24_CM_210718_length_1186_cov_119.4096	1186	unclassified				EreD	Bacteria;Bacteroidetes;Bacteroidia;Bacteroidales;Bacteroidaceae;Bacteroides,Bacteria;Bacteroidetes;Flavobacteriia;Flavobacteriales;Flavobacteriaceae;Myroides	0.932946	0.139181	0.169835	0.779379	0.451957	0.256744	0	0.0730736	0.188712	0.129384	0.16273	0	5.55451	3.77921	2.93501	3.60952	7.14787	3.80943	0	0	0.0178913	0.0403746	0	0.0360972	0	0	0	0.0561739	0.0198867	0.100126	0.0422427	0	0	0.0379747	0	0	0	0.296738	0.468826	0.379973	0.0872746	0.0452451
A_D24_CM_212309_length_2419_cov_43.3227	2419	chromosome	ICEberg|321,ICEberg|321,ICEberg|791		I	aminoglycoside__aph(3''')-III,aminoglycoside__aadE	Bacteria;Firmicutes;Bacilli;Lactobacillales;Enterococcaceae;Enterococcus,Bacteria;Firmicutes;Clostridia;Eubacteriales;Peptostreptococcaceae;Clostridioides	2.53171	3.40055	2.97681	2.36129	3.15763	2.056	1.96639	2.85421	3.55056	0.750646	0.608352	1.48747	0.756471	0.676452	1.06434	1.03331	0.737789	1.10953	0.946248	1.08009	1.97366	0.197951	0.462723	2.03526	0.038306	0.106813	0.0434444	0.651809	0.0877513	0.319088	0.062133	0	0	0.0279276	0.0857507	0	0.166927	0.121239	0.0604891	0.103497	0.149763	0.122006
A_D24_CM_21361_length_1184_cov_76.2148	1184	plasmid	ICEberg|107		Unassessed	tetracycline__tetW	Bacteria;Actinobacteria;Actinomycetia;Bifidobacteriales;Bifidobacteriaceae;Bifidobacterium	0.260797	1.53358	1.99893	0.0800713	1.17707	0.642943	0.265618	0.439182	1.2287	0.388806	0.0815022	0.536296	0.82428	0.721065	2.36589	1.26183	0.753678	2.98469	3.3252	1.03734	0.501803	0.909964	0.661764	0.650846	0.039131	0	0	0.0375125	0	0	0	0	0.0749855	0	0.0875975	0.0869829	0	0.0495399	0	0.0422906	0	0
A_D24_CM_22205_length_1536_cov_6.4409	1536	unclassified	ICEberg|2		III	tetracycline__tetQ	Bacteria;Bacteroidetes;Bacteroidia;Bacteroidales;Muribaculaceae;Muribaculum;Muribaculum gordoncarteri	0.268041	0.0716445	0.0983516	0.0617216	0.104692	0	0.204747	0.376151	0.109283	0	0	0.0612437	1.11192	0.926368	0.6973	0.448919	0.835131	1.17947	0	0.029077	0	0	0	0	0	0.10093	0	0.0289159	0	0.0193278	0	0	0	0.0293216	0	0	0	0	0	0	0	0
A_D24_CM_33746_length_1260_cov_3.0000	1260	unclassified				Mef(En2)	Bacteria;Bacteroidetes;Bacteroidia;Bacteroidales;Bacteroidaceae;Bacteroides	0	0	0	0.188104	0.0425414	0	0.124798	0	0	0	0.0382931	0	1.43294	0.112929	0	0.159616	0.177055	0	1.30798	0.992495	0.0673622	2.1662	0.355342	0	0	0	0	0	0	0	0.0397618	0	0	0	0.0411569	0	0	0	0	0	0	0
A_D24_CM_35224_length_4682_cov_14.7921	4682	plasmid	ICEberg|12,ICEberg|16,ICEberg|38,ICEberg|38,ICEberg|44,ICEberg|440	IS91	I	aminoglycoside__aph(3'')-I,aminoglycoside__aph(6)-I,sulfonamide__sul2	Bacteria;Proteobacteria;Gammaproteobacteria;Vibrionales;Vibrionaceae;Vibrio;Vibrio	2.15441	0.505337	0.0215105	2.89556	0.0801399	0	0.0419815	0	0.017926	0.0109247	0.0103053	0	1.3549	0.481189	0	0.0490915	0.0357361	0	0.0586666	0.00953915	0.0181282	0	0.0119535	0	0.440354	0.0772605	0	0.0189726	0.02015	0	0	0.01067	0.0189626	0.00961939	0.0443039	0.0109983	0.234092	0.551224	0.175013	0.101599	0.16028	0.0343832
A_D24_CM_42282_length_1125_cov_8.0000	1125	unclassified				rsmA	Bacteria;Proteobacteria;Gammaproteobacteria;Pseudomonadales;Pseudomonadaceae	0	0.0489093	0	0	0.142939	0	0	0	0	0	0	0	0.0433755	1.18048	0	0	0	0	0	0	0	0	0	0	0	0	0	0	0	0	0	0	0	0	0	0	0.153827	0.469242	0.208104	0.178034	0.13801	0
A_D24_CM_4670_length_1105_cov_44.5156	1105	unclassified	ICEberg|837,ICEberg|837		I	MLS__lnuB	Bacteria	0.139721	0.597535	0.0911422	0.128694	0.145526	0.0459273	0.426912	0	0	0.0462893	0.0873291	0	0.176642	0.257539	0.521919	0.36401	0.0504726	0.728675	0.0414294	0.0808367	0	0	0	0	0	0	0	0.0401944	0.0426888	0	0	0.0452098	0.0401732	0	0	0.0466008	0.208815	0	0	0	0.0468361	0.0485617
A_D24_CM_46916_length_31091_cov_18.4971	31091	chromosome				rsmA	Bacteria;Proteobacteria;Gammaproteobacteria;Pseudomonadales;Pseudomonadaceae;Pseudomonas;Pseudomonas sp. C27(219)	0.0397264	0	0	0.54353	0	0	0.0354032	0.00371663	0	0	0	0	0.0706276	2.79247	0	0	0	0	0	0.25067	0	0	0	0	0.979793	0.0141278	0	0	0	0	0.0128912	0.00803397	0	0	0	0	0	0.0056597	0.0282377	0.025768	0.0499378	0.0120815
A_D24_CM_49157_length_3240_cov_24.2181	3240	plasmid	ICEberg|837		Unassessed	MLS__lnuB	Bacteria;Firmicutes;Tissierellia	0.0714776	0.0339648	0.015542	0.0877819	0.0496316	0.031327	0.0363995	0	0.034539	0	0.0297835	0	0.858473	1.20039	1.16336	1.72917	0.662725	1.03548	0.0282589	0	0	0.0295582	0	0	0	0	0	0.0137083	0	0	0.0154629	0	0	0	0	0	0	0.0181035	0.0180646	0	0.0159734	0
A_D24_CM_56328_length_4218_cov_26.2882	4218	unclassified	ICEberg|409		IV	MLS__erm(TR)	Bacteria;Bacteroidetes;Bacteroidia;Bacteroidales	1.09809	9.73795	1.59974	3.09609	7.36426	0.78206	8.2295	2.45874	1.31327	2.89824	0.663457	0.395863	3.36075	1.72044	7.08547	7.19292	3.64939	6.21992	2.02415	0.21177	0.472877	0.0227047	0.165856	0.811972	0.0109842	0.220525	0.124576	0.179007	0.357866	0.0140765	0	0	0.0210486	0.0106776	0.0122944	0.0122081	0.991506	0.298977	0.679928	0.403615	0.404902	0.432542
A_D24_CM_61129_length_7326_cov_50.9175	7326	chromosome	ICEberg|45		IV	tetracycline__tetM	Bacteria;Bacteroidetes	0.245869	1.37069	0.972615	0.475575	1.85478	1.14994	0.0160981	0.0276029	0.0114564	0.0663284	0.302958	0.276073	0.689398	5.33798	31.5452	6.46306	20.0676	47.41	0	0.0243856	0.063721	0	0.359052	0.864873	0	0.0211614	0	0	0.0386332	0.00810468	0	0	0.0121189	0	0.0353929	0.0492024	0.00787402	0.00800644	0	0	0	0.0292987
A_D24_CM_6351_length_3195_cov_142.9483	3195	plasmid				aadS	Bacteria;Bacteroidetes;Bacteroidia;Bacteroidales	4.75175	1.84271	1.74158	3.84262	1.55186	1.32632	3.90654	3.7885	6.10318	5.46717	9.9972	7.11784	24.9943	15.6096	2.64959	11.1686	9.91506	4.94228	0.0214927	0.195703	0.325426	0	1.67286	2.3181	0.246519	0.0808705	0.0657853	0.0695068	0.0812023	0	0.0470421	0.0781797	0.0277881	0	0.113616	0	0	0.23866	0.320583	0.101868	0.0161984	0.0335904
A_D24_CM_71265_length_3999_cov_195.0583	3999	unclassified			IV	tetracycline__tet36	Bacteria;Bacteroidetes;Flavobacteriia;Flavobacteriales;Weeksellaceae;Chryseobacterium	8.57088	7.34053	6.61718	13.9634	13.4307	9.27048	8.65561	10.0412	15.4609	16.826	20.1974	12.8909	11.4275	5.4914	1.87996	5.69012	5.15325	2.9419	0.0114477	1.22294	6.12854	4.84351	4.95426	3.82721	1.92902	0.762415	0.387623	0.510898	0.424647	0.126203	0.701574	0.599632	0.382972	1.25575	1.26435	0.225342	0.0144249	0.0293349	0.204904	0.244162	0.181184	0.107348
A_D24_CM_80001_length_1451_cov_14.0992	1451	plasmid	ICEberg|103,ICEberg|812	Tn916-orf9	IV	tetracycline__tetM	Bacteria;Firmicutes;Bacilli;Lactobacillales;Streptococcaceae;Streptococcus	0.833495	0.151683	0.485861	0.359355	0.424828	0.717001	0.0135463	0.0796373	0.0578427	0.0705026	0	0.0324157	0.302672	0.294191	0.681368	0.356412	0.26906	0.739891	0.0315503	0.0923411	0.146238	0	0.0385709	0.0737616	0	0	0	0	0.0325094	0.04092	0	0	0	0	0	0	0	0	0	0	0	0
A_D24_CM_8014_length_6223_cov_88.0695	6223	unclassified			IV	MLS__erm(35)	Bacteria;Bacteroidetes	0.363878	0.238731	0.109241	0.19424	0.0559881	0.0570862	0.514846	0.376018	0.476541	0.526045	0.678421	0.464834	7.64934	6.32604	1.01943	0.618661	1.5684	0.564279	0.00735649	0.0215309	0.184128	0	0.067451	0.213265	0.00744515	0	0	0.0214116	0	0	0.0161015	0.0160556	0	0.0144747	0.00833324	0	0	0.00942555	0.00940532	0	0.00831654	0.0258689
A_D24_CM_80717_length_1852_cov_8.0000	1852	unclassified	ICEberg|107			tetracycline__tetracycline_resistance_protein	Bacteria;Actinobacteria;Actinomycetia;Bifidobacteriales;Bifidobacteriaceae;Bifidobacterium,Bacteria;Actinobacteria;Coriobacteriia;Coriobacteriales;Atopobiaceae;Parolsenella	0.222306	0.26739	0.176736	0.435118	0.231543	0.191818	0.0742928	0.171584	0.120849	0	0.10421	0.177779	0	0.0512204	0.200189	0.0310268	0	0.205306	0.0494379	0.120579	0.0458296	0.0258555	0.0302194	0.0462324	0	0	0	0.0239821	0	0	0	0	0	0.0486371	0	0	0	0	0	0	0	0
A_D24_CM_81276_length_3148_cov_36.9282	3148	chromosome	ICEberg|65,ICEberg|937		III	MLS__mefA,MLS__ermG	Bacteria	7.75719	1.24973	1.79157	6.33184	1.6772	3.11946	0.611901	1.28475	0.479903	0.0731173	0.0459809	0.478121	1.58886	1.1978	1.81894	2.07176	1.34647	2.72829	0.0290848	0	0.337025	0	0	0.108796	0	0	0	0	0	0	0	0	0	0	0	0	0	0	0	0	0	0
A_D24_CM_8335_length_5221_cov_20.0000	5221	unclassified	ICEberg|937			MLS__mefA	Bacteria;Firmicutes;Tissierellia;Tissierellales;Tissierellaceae;Tissierella;Tissierella sp. JN-28	2.96699	1.50178	1.88558	5.60637	1.84286	1.47749	0.613654	1.23389	1.21101	0.558424	0.817864	0.864849	0.859866	1.88049	0.986266	0.693369	3.35424	0.389835	4.05974	4.88026	1.16642	1.44909	0.745003	0.930679	0.097614	0.123722	0.0754826	1.86302	0.772483	0.142154	0.00479792	0.0526265	0.00850248	0.133708	0.0595952	0.0690398	0.2044	0.292096	0.79033	0.393211	0.213122	0.23639
A_D24_CM_83491_length_2873_cov_10.0000	2873	unclassified				optrA	Bacteria;Firmicutes;Bacilli;Lactobacillales;Enterococcaceae;Enterococcus	1.10165	0.0574553	0.0175273	0.387731	0.0559716	0.0176643	0.35576	0.170937	0.146066	0	0	0	0.339696	0.255888	0	0.0500014	0.0388251	0.00778499	0.00796719	0.0155455	0.0147714	0	0	0	0.0161264	0	0	0.231891	0.0820939	0.0206665	0	0	0	0	0	0	0	0.05104	0.0407444	0	0.0180139	0
A_D24_CM_91040_length_28663_cov_46.9853	28663	chromosome			IV	tetracycline__tet36	Bacteria;Bacteroidetes;Bacteroidia;Bacteroidales	0.65176	0.0547101	0.0228388	0.353908	0.0252461	0.0318701	0.278416	0.124975	0.0390421	0.00446129	0.00504999	0.00328194	5.14907	2.12304	2.61138	3.31983	4.71465	3.39673	0.00319432	0.00311637	0.00148059	0	0	0.00149361	0.0161641	0	0.00183323	0.0170451	0.0156343	0	0	0	0	0	0.00180922	0	0	0.00306956	0	0	0	0.00561637
A_D24_CM_92328_length_12162_cov_75.2451	12162	unclassified	ICEberg|445,ICEberg|829		Unassessed	aminoglycoside__bifunctional-aminoglycoside-N-acetyltransferase-and-aminoglycoside-phosphotransferase,aminoglycoside__aadE	Bacteria	0.886506	0.366458	0.585872	0.750282	0.376828	0.296269	0.638384	1.03088	0.851121	0.0630854	0.0198361	0.382871	7.65945	12.8208	2.39471	9.7234	6.04405	0.639982	0.169386	0.12853	0.605412	0.0118116	0.0644243	0.344968	0.007619	0.416401	3.62706	0.056605	0.116357	0.014646	0	0.336825	0.770152	0	0.0127917	0	0.0853751	0.101279	0.0481247	0.0411709	0.0510645	0.0617702
A_D24_CM_92817_length_1251_cov_291.3514	1251	unclassified	ICEberg|308		III	tetracycline__tetM	Bacteria;Proteobacteria;Gammaproteobacteria;Enterobacterales;Enterobacteriaceae;Escherichia	3.74358	2.41908	2.13339	2.51978	2.12095	1.60241	0.644193	0.923691	0.13418	0.102217	0.26998	0.225588	1.7553	2.08525	4.4125	3.69757	3.43282	5.81058	1.53696	1.28525	0.339234	0.267938	0	0.376438	0	0.041308	0	0.213021	0	0.142386	0	0	0	0	0.124359	0.123486	0.0461112	0.0468866	0.093572	0	0	0.128683
A_D24_CM_99129_length_1540_cov_6.0000	1540	plasmid				lnuD	Bacteria;Firmicutes;Clostridia;Clostridiales;Clostridiaceae;Clostridium	0.434436	0.500209	0.457782	0.677175	0.939778	0.609655	0.165925	0.0375174	0.0363332	0.033214	0.0313307	0	0.126746	0.431182	0.294245	0.522378	0.0905393	0.20333	0.237815	0.0290015	0.0551145	0.124375	0	0	0.0300852	0	0	0.0288408	0	0	0	0	0	0.0584909	0.101022	0.0668751	0	0	0.114018	0	0	0
A_D24_PM_101029_length_2259_cov_18.6686	2259	unclassified			Unassessed	aminoglycoside__bifunctional-aminoglycoside-N-acetyltransferase-and-aminoglycoside-phosphotransferase	Bacteria;Firmicutes;Bacilli;Bacillales;Staphylococcaceae;Staphylococcus	0.637888	0.219215	0.222913	0.325248	0.154234	0.393147	0.348043	0.115093	0.074307	0.0452852	0	0	0.907256	0.682371	0.164121	0.457861	0.271578	0.0792077	0.222919	0.276792	0.0563588	0.0211971	0.0495496	0	0	0	0	0.186782	0.0208814	0.0262837	0	0	0	0	0	0	0	0	0	0	0	0
A_D24_PM_102027_length_1951_cov_1276.7298	1951	plasmid	ICEberg|2		III	tetracycline__tetQ	Bacteria;Bacteroidetes;Bacteroidia;Bacteroidales;Muribaculaceae;Muribaculum	11.8174	76.4428	37.3734	10.326	16.3471	3.01741	0.141046	4.13115	24.8362	0.0262171	0	0.120541	0.225103	0.170174	0.443404	0.0294524	0.0285865	0.34392	0	0.045784	0.239272	0.0490869	0.028686	0.219432	0.0474948	0	0	0	0.157157	0.0152165	0	0.0256058	0	0.0692537	0.0265801	0	0	0	0	0	0	0
A_D24_PM_102464_length_9136_cov_19.2490	9136	unclassified			I	beta-lactam__PSE-1,trimethoprim__dfrA14,chloramphenicol__catB,aminoglycoside__aac(6')-II	Bacteria;Proteobacteria;Gammaproteobacteria	1.54065	3.26428	0.00551183	4.03925	0.701123	0.00555491	0.922977	0.0885372	0.00612447	0.00559869	0	0.00514833	0.149554	0.39975	0	0.0314479	0	0	0.00501089	4.12598	0.0185806	0	0.00612591	0	6.8944	3.57763	0	0.989319	1.41472	0.0292455	0.222093	0.125767	0.0291537	0	0	0	0.239934	2.43648	0.77518	0.44394	0.597639	0.038178
A_D24_PM_104193_length_8928_cov_23.0000	8928	plasmid	ICEberg|12		I	trimethoprim__dfrA1	Bacteria;Proteobacteria	2.64294	4.13227	0	2.83256	0.276176	0	0.557001	0.0129428	0	0.00572913	0	0	1.35822	0.0850001	0	0.102978	0	0	0	1.10055	0	0	0.00626863	0.0143855	2.62585	0.694573	0	0.00497478	0	0	0.162735	0.0615508	0.00994432	0	0.00580844	0	0.106609	1.66544	0.236005	0.0280421	0.0840536	0.0240415
A_D24_PM_106543_length_11105_cov_23.5182	11105	plasmid	ICEberg|12			sulfonamide__sul2	Bacteria;Proteobacteria;Gammaproteobacteria;Pseudomonadales;Pseudomonadaceae;Oblitimonas;Oblitimonas alkaliphila	4.10367	3.94154	0.0272072	4.2472	0.678172	0.0274199	0.879685	0.0728389	0.0302313	0.050666	0.0304138	0.025413	0.6042	0.277618	0.00370953	0.124185	0.0100445	0	0.00412242	2.08531	0.00764308	0.0215598	0.0100795	0.030841	4.16375	1.09588	0	0.0119986	0.016991	0.00534668	0.263921	0.0809746	0.0239846	0	0.00466976	0.018548	0.163627	0.979787	0.216092	0.0901793	0.207388	0.0531533
A_D24_PM_11396_length_1687_cov_16.5343	1687	plasmid	ICEberg|937			MLS__mefA	Bacteria	0.152531	1.20679	0.119398	0.112394	0.540152	0.195538	0.0233026	0	0.0331672	0.0757997	0.0286007	0.0418214	0.231404	0	0.586049	0.459829	0.23142	0.291676	0.0542732	0.132372	0	0	0	0.0761314	0.0549273	0.015316	0	0	0	0	0	0	0	0.0266971	0.0307396	0	0.0341939	0.0347689	0.138777	0	0.015339	0
A_D24_PM_114353_length_2502_cov_13.8789	2502	plasmid	ICEberg|409		IV	MLS__erm(TR)	Bacteria;Firmicutes	0.257114	0.395849	0.181137	0.170512	0.214237	0.192695	0.164976	0.173192	0.156544	0.245322	0.115706	0.0375981	0.828893	0.436008	1.276	1.32056	0.880497	0.8403	0.0365943	0.0892532	0.10177	0.0191384	0.0894745	0.188219	0.101847	0.0619619	0.0630048	0.0355035	0.0659869	0.0355964	0	0	0	0	0	0	0.057639	0	0.023393	0.0200128	0.062055	0.0428942
A_D24_PM_117566_length_2150_cov_2103.7471	2150	unclassified	ICEberg|2		III	tetracycline__tetQ	Bacteria;Bacteroidetes;Bacteroidia;Bacteroidales;Bacteroidaceae;Phocaeicola	13.7995	75.3303	41.6901	11.2663	18.6112	4.27241	0.438826	4.15187	19.7658	0.0713716	0.190753	0.251583	0.522019	0.264726	0.459844	0.240537	0.207524	0.634578	0.0425856	0.42585	0.927718	0.0222718	0.156185	0.338507	0.0430987	0.0480709	0	0.0413161	0.0219401	0	0.0233023	0	0	0	0.0241199	0	0.0268303	0.0272815	0	0	0	0
A_D24_PM_121234_length_1703_cov_14.2663	1703	plasmid				MLS__ermF	Bacteria	0.740379	2.14858	1.30104	1.90667	2.04588	5.73653	0	0	0	0.0150175	0	0	0.0286538	0	0	0	0	0	0	0	0	0	0	0	0	0.0910328	0	0	0.0553977	0.0348649	0	0	0	0	0	0	0.474217	0.688845	0.0343683	0.0294023	0	0.0945284
A_D24_PM_121442_length_1579_cov_7.7761	1579	unclassified	ICEberg|65		III	MLS__ermG	Bacteria;Firmicutes;Clostridia;Clostridiales;Clostridiaceae	0.0488891	1.30675	0.28702	0.0600408	0.152761	0.0321404	0	0.091477	0	0.0323937	0.0305569	0.014894	0	0	0	0.0181956	0	0.0141648	0	0	0	0	0.0708883	0.0948951	0.0586842	0.294545	0.066556	0.0281285	0.014937	0	0	0	0.0281136	0.0285231	0	0	0.365327	0.204309	0.518942	0.126845	0.229434	0.305855
A_D24_PM_122085_length_2788_cov_8.8368	2788	plasmid		repUS18__rep(pKKS825)	IV	bleomycin__bleomycin-resistance-protein,aminoglycoside__aadD	Bacteria;Firmicutes;Bacilli;Bacillales;Staphylococcaceae;Staphylococcus	2.47352	0.335506	0.162555	1.27517	0.615233	0.209333	0.599261	0.12434	0.200693	0.0458659	0	0	0.166275	0.102073	0.0443268	0.360681	0.0400088	0.0401117	0.0821009	0.032039	0	0.0343503	0	0	0	0	0.0188472	0.469956	0.025379	0.0851863	0	0	0	0	0	0	0.0206905	0.0210384	0.0209933	0.0179598	0	0
A_D24_PM_127130_length_2835_cov_94.5642	2835	unclassified			IV	MLS__erm(35)	Bacteria;Bacteroidetes;Flavobacteriia;Flavobacteriales;Flavobacteriaceae;Flavobacterium	0.290449	6.10396	1.61637	0.886179	1.57876	1.16357	0.0415995	0.0101899	0.0592097	0.0360844	0.00850958	0.0580681	0.0172125	0.276048	0.0726532	0.131746	0.0983637	0.284016	0	0	0.0149694	0	0.0690942	0.0528534	0.00817128	0	0	0.0156666	0	0	0	0.00881073	0.0156584	0	0.027438	0	0	0.0413793	0.144517	0	0.054766	0
A_D24_PM_131954_length_1201_cov_21.5849	1201	plasmid	ICEberg|321,ICEberg|62			MLS__ermB	Bacteria;Firmicutes;Bacilli;Lactobacillales;Streptococcaceae;Streptococcus;Streptococcus suis	1.64976	4.00875	2.64149	0.907786	1.18273	0.88738	2.14397	0.817824	0.396005	0.724016	0.502179	0.23498	0.548514	0.355429	0.2058	1.29181	0.417943	0.391084	2.34424	2.23126	0.406361	1.8141	0.698997	0.605987	0.231463	0.408763	0.175007	0.536233	0.157106	0.0494378	0	0	0	0	0.0431788	0	0.0480309	0.244193	0.194935	0.250152	0.387831	0.04468
A_D24_PM_134558_length_1936_cov_39.2134	1936	unclassified	ICEberg|65		III	MLS__ermG	Bacteria	0.318991	1.96105	1.97679	0.134665	1.21823	1.38932	0.162444	0.984833	0.708085	0.211362	0.274144	0.34013	1.38629	0.318487	0.734093	2.18152	0.518543	0.311926	0.0472928	0.0230694	0.131523	0.0618341	0.260174	0.608114	0.0239314	0	0.0407123	0.0688247	0	0.0306688	0	0	0	0	0	0.0265981	0.104286	0.0302971	0.0906962	0	0.0267324	0.0138586
A_D24_PM_134753_length_2903_cov_15.1112	2903	chromosome			IV	tetracycline__tetP,tetracycline__tetP	Bacteria	0.416604	0.720246	0.416309	0.56334	0.203108	0.244745	0.108333	0.0796099	0.0192742	0	0	0	0.0168093	0.0163383	0	0.0197939	0	0.0308182	0	0.0153849	0	0.0659791	0	0	0	0	0	0.0152996	0	0	0	0.0172087	0	0.0155143	0	0	0	0	0	0	0	0
A_D24_PM_134798_length_2062_cov_67.5023	2062	unclassified		tnpA		sulfonamide__sul2	Bacteria	0.836101	6.33752	3.52883	2.82758	1.27377	0.529155	0	0	0	0.0248058	0	0	0	0	0.199779	0	0.0540953	0.238631	0	0	0	0	0	0	0	0	0	0	0	0	0	0.0242274	0	0	0	0	0	0	0	0	0	0
A_D24_PM_137037_length_1958_cov_5.0000	1958	plasmid			IV	bacitracin__bacA	Bacteria;Firmicutes;Tissierellia;Tissierellales;Tissierellaceae	0	1.01166	0.874415	0.048419	0.574895	0.59614	0.361393	1.4459	2.0861	0.182864	0.985686	1.08099	0	0	0.168312	0	0	0.274153	0.0701422	0.0228102	0.0433485	0	0.228667	0.787132	0.118312	0.131962	0.0268366	0	0.168641	0.0606485	0.0767618	0.0510285	0.0453436	0	0.15891	0.236693	0.206229	0.149783	0	0	0.026432	0.712552
A_D24_PM_138721_length_16991_cov_24.1717	16991	unclassified	ICEberg|23,ICEberg|71		IV	aminoglycoside__aadA	Bacteria;Proteobacteria;Gammaproteobacteria	6.03052	4.76039	0.0148184	11.317	1.96382	0.0149343	1.17187	0.0680088	0.00658621	0.00903119	0.0056794	0	4.14998	0.566671	0.0193958	0.147112	0.00328246	0.00526544	0.00269434	3.24236	0.00749306	0	0.0164694	0.0151178	7.49735	2.82849	0.00309258	0.00261402	0	0.013978	0.309604	0.111727	0.0156759	0.0106028	0	0.0121226	0.427775	2.24561	0.501207	0.271122	0.443187	0.15633
A_D24_PM_142721_length_2297_cov_11.8878	2297	plasmid			IV	MLS__erm(35)	Bacteria;Bacteroidetes;Flavobacteriia;Flavobacteriales;Weeksellaceae;Ornithobacterium;Ornithobacterium rhinotracheale	2.90143	0.934217	1.05228	1.87793	0.735075	0.563394	2.85808	1.79845	1.36412	0.0890721	0.15754	0.0409536	34.7339	21.5985	2.6632	9.40599	10.732	4.02145	0	0.0194438	0.0184755	0	0.024365	0	0.0403406	0	0	0.29004	0.20536	0.0775466	0.0109055	0	0	0	0.0225763	0	0	0	0.0509615	0.174391	0.180249	0.221931
A_D24_PM_143004_length_1798_cov_32.5993	1798	unclassified				tetracycline__tetX2	Bacteria;Bacteroidetes;Bacteroidia;Bacteroidales;Bacteroidaceae;Bacteroides,Bacteria;Bacteroidetes;Flavobacteriia;Flavobacteriales;Weeksellaceae;Chryseobacterium,Bacteria;Bacteroidetes;Flavobacteriia;Flavobacteriales;Weeksellaceae;Chryseobacterium	2.10378	0.306023	0.238057	1.19956	0.327933	0.381046	0.262368	0.112469	0.140038	0.0568961	0.080505	0.0784791	1.46555	0.699052	0.652969	0.735048	0.899552	0.79613	0	0.0621	0	0	0	0	0.257682	0	0.0292247	0.0741071	0	0	0	0.0277847	0	0	0	0	0.0320829	0.195735	0.244143	0.389882	0.0719603	0.0895339
A_D24_PM_144241_length_2527_cov_16.0000	2527	plasmid			III	tetracycline__tet32	Bacteria;Firmicutes;Clostridia;Eubacteriales;Eubacteriaceae;Eubacterium	0.0407312	0.370159	0.0797088	0.11255	0.0424236	0.140581	0.140009	0.137183	0.199279	0.0404825	0.0572806	0.120985	0.0579312	0.206462	0.228224	0.113695	0.264846	0.221273	0.144929	0.0706962	0.0335878	0.113694	0.0442947	0.0847076	0	0	0.0207938	0	0	0	0.0991292	0.0691923	0	0.0356454	0.0205215	0.0407549	0	0	0	0.0198148	0	0
A_D24_PM_144942_length_3438_cov_17.5290	3438	unclassified				Erm(47)	Bacteria;Firmicutes;Tissierellia;Tissierellales;Peptoniphilaceae;Helcococcus,Bacteria;Firmicutes;Tissierellia;Tissierellales;Peptoniphilaceae;Peptoniphilus	1.04784	0.272074	0.219704	0.489464	0.265048	0.236182	0.0743237	0.0168054	0.0488247	0.0297555	0	0.0547239	0.0709677	0.137958	0.0718924	0.116996	0.0973337	0.117101	0.00665786	0	0.0740631	0	0.0162787	0.149428	0.0269524	0.0150309	0	0	0	0	0.0145724	0	0.038736	0	0	0	0	0	0.0170242	0	0	0
A_D24_PM_145356_length_1941_cov_17.5750	1941	plasmid				MLS__ermF	Bacteria;Bacteroidetes;Bacteroidia;Bacteroidales;Dysgonomonadaceae;Proteiniphilum	0.808681	3.38756	5.16273	2.1491	4.26663	2.3793	0	0	0	0	0	0	0.351965	0.366538	0.424465	0.325645	0.316071	0.576153	0	0	0	0	0.0288338	0	0	0.0266235	0.108286	0.0457649	0.048605	0	0.0258114	0	0	0	0	0	0	0	0	0	0	0
A_D24_PM_145806_length_1812_cov_6.0000	1812	plasmid			III	aminoglycoside__aad(9),MLS__ermA	Bacteria;Firmicutes;Bacilli;Lactobacillales;Enterococcaceae;Enterococcus	4.07565	0.273293	0.152847	1.28185	0.221863	0.0840226	1.86578	0.685542	0.926376	0.0846848	0	0	0.552068	0.274843	0.0682026	0.776937	0.0923381	0.160464	0.0757938	0.0492961	0	0.132131	0	0	0	0.0285189	0	0.122558	0.0260327	0	0	0	0	0	0	0	0.031835	0	0	0.0138168	0.0571235	0.0592281
A_D24_PM_148289_length_26514_cov_63.9618	26514	chromosome			III	tetracycline__tet44	Bacteria;Bacteroidetes	0.0737583	6.27969	1.73494	0.273536	1.22613	0.421096	0.00741335	0.00217911	0.0084413	0	1.11188	1.36064	0.138033	0.123432	3.51676	0.373845	3.73056	3.04021	0.00172661	0	0	0	0.00211082	4.95621	0.0244639	1.35457	0.679764	0.00167515	0.784585	0.240733	0.415704	0.274147	0.124733	0	0.121263	0.0990491	0.073972	0.278742	0	0.338988	0.825673	0.203398
A_D24_PM_151475_length_2086_cov_8.9584	2086	plasmid				lnuG	Bacteria	0.690791	0.29015	0.50694	0.658995	0.346898	0.450081	0	0	0	0	0	0	0.16375	0.136424	0.276472	0.578472	0.213892	0.493216	0	0	0	0	0	0	0	0	0	0.0212919	0	0	0	0	0	0	0	0	0	0.0281185	0	0	0	0.0257242
A_D24_PM_152218_length_18493_cov_66.9027	18493	chromosome			III	chloramphenicol__chloramphenicol-and-florfenicol-resistance-gene	Bacteria;Firmicutes;Clostridia;Clostridiales	0.987924	6.80163	6.51473	0.968909	5.02892	3.05848	0.401767	0.849797	0.567307	0.196378	0.271342	0.698164	0.440662	0.279558	0.757372	0.635424	0.348331	0.949415	0.45673	1.98038	1.11414	0.129466	0.724811	0.614631	1.07228	4.22229	10.7135	4.10813	3.13998	3.62966	0.292586	0.289049	0.43328	0.0560143	0.131797	0.180993	16.1236	11.2407	7.73512	6.94099	8.29355	6.88422
A_D24_PM_154697_length_1582_cov_63.8112	1582	unclassified	ICEberg|65		III	MLS__ermG	Bacteria;Firmicutes;Clostridia;Clostridiales	0.0325309	7.9126	8.38737	0	0.186354	0.288715	0.0745477	0.0730428	0	0	0	0	0	0	0	0.0363221	0	0.0282759	0	0	0	0	0	0	0	0	0	0	0	0	0	0	0	0	0	0	0	0	0	0	0	0
A_D24_PM_160117_length_6274_cov_7.6724	6274	chromosome	ICEberg|409		IV	MLS__erm(TR)	Bacteria	1.53801	0.92085	1.00327	2.51215	1.4225	0.990889	0.325821	0.211805	0.276466	0.150824	0.0769036	0.0974589	0.633884	0.362869	0.525271	0.865496	0.728932	0.63099	0.0291868	0.0427118	0.0608772	0.0152644	0.0981239	0.105766	0.0332308	0.0123549	0.0293132	0.17698	0.105259	0.0567818	0.0159706	0.0238876	0.00707546	0.0215355	0.0247965	0.016415	0.0275829	0.0373957	0.0839598	0.00798088	0.0412447	0.0342114
A_D24_PM_161388_length_1190_cov_33.8847	1190	plasmid				aminoglycoside__aadA	Bacteria;Proteobacteria;Gammaproteobacteria;Enterobacterales;Morganellaceae;Providencia,Bacteria;Proteobacteria;Gammaproteobacteria;Pseudomonadales;Pseudomonadaceae;Pseudomonas	1.08117	3.86086	0	0.338587	0.0450438	0	0.0660697	0	0	0.128949	0.0405457	0	0	0	0	0	0	0	0.0192351	0.281485	0	0	0	0	0.292003	0.0434254	0	0	0	0	0.0210504	0.0419806	0.186519	0.037847	0.0435779	0	0.0969498	0.542191	0.0491843	0.252464	0.217453	0
A_D24_PM_16207_length_5152_cov_17.1409	5152	chromosome			IV	vancomycin__vanS	Bacteria;Firmicutes;Clostridia;Clostridiales;Clostridiaceae;Clostridium	0.0399564	11.0324	10.1602	0.262221	10.3833	6.29446	1.01483	2.41671	3.42105	10.1267	1.7466	1.56571	0.0426219	0.184123	1.7111	0.117109	0.692822	1.2937	0	0.0260068	3.61202	0.00929432	4.88293	5.03979	0.0584535	0.170516	0.209082	0.336215	0.325034	0.328452	0.0291731	0.0387864	0	0	0.216409	0.0199899	1.14766	0.848178	0.494182	0.345023	0.246112	0.328088
A_D24_PM_163764_length_1765_cov_11.8442	1765	plasmid		rep7_16_repD	IV	aminoglycoside__streptomycin-resistance-protein	Bacteria;Firmicutes;Bacilli;Lactobacillales;Enterococcaceae;Enterococcus	1.09343	0.327332	0.142652	0.644563	0.303695	0.287534	0.0668184	0	0	0	0	0	0.373238	0.497142	0.280075	0.813904	0.600381	0.608261	0.0778121	0	0	0	0	0	0	0	0	0.0629105	0	0.0168201	0	0	0	0	0	0	0	0	0	0	0	0
A_D24_PM_164666_length_1431_cov_39.6054	1431	plasmid				MLS__ermF	Bacteria	0.0719272	3.19141	0.809356	0.165626	0.149831	0.124126	0.398335	0.989191	0.0391007	0.035744	0	0	0	0	0	0	0.116923	0.0781491	0	0	1.08246	0	0	0	0.291391	0.198616	0	0	0	0	0.105031	0	0.0620425	0	0.0362388	0	0	0	0	0	0	0
A_D24_PM_165216_length_2501_cov_11.7763	2501	plasmid			IV	tetracycline__tet36	Bacteria	0	0.869016	0.402687	0.0189533	0.364349	0.608753	0	0	0	0	0.019292	0	0	0	0.584726	0	0.1561	0.0536576	0	0	0	0	0	0.0684706	0	0.082649	0.02101	0	0	0.0474809	0	0	0	0	0	0	0	0	0	0	0	0
A_D24_PM_166652_length_1292_cov_18.7159	1292	unclassified			IV	tetracycline__tetT	Bacteria;Firmicutes	0.199164	0.3407	0.0389753	0.183445	0.165951	0.11784	0.212988	0.0447189	0	0.237537	0.0373447	0	0.226613	0.146842	0.0637683	0.26685	0.172669	0.138491	0.106299	0	0.0328469	0.0370622	0.0866352	0.132542	0.0717201	0	0	0.10313	0	0	0	0	0	0	0	0	0	0	0	0.0775109	0	0
A_D24_PM_167134_length_4022_cov_50.6846	4022	plasmid	ICEberg|791,ICEberg|837,ICEberg|837		I	MLS__lnuB	Bacteria;Firmicutes;Bacilli;Lactobacillales;Enterococcaceae;Enterococcus	0.95967	2.0726	1.75282	1.09607	0.932907	0.599356	0.733059	0.596156	0.278235	0.235273	0.221933	0.198806	0.734023	0.377365	0.691352	0.935787	0.610139	0.767416	0.375615	0.27206	0.400957	0.0654808	0.125235	0.292717	0.040318	0	0	0.0662578	0	0.0147625	0.0373694	0.055894	0	0.0111979	0.0193403	0.0704168	0.071712	0.0510426	0.0436568	0.00622477	0.0386031	0.0133418
A_D24_PM_171612_length_4029_cov_53.1499	4029	unclassified	ICEberg|937			MLS__mefA	Bacteria;Spirochaetes	4.64951	1.57735	2.92462	3.84136	1.60979	2.34287	0.809842	1.67064	0.736043	0.393556	0.155682	0.863887	0.266454	0.200127	0.291397	0.49917	0.20764	0.449657	0.0113625	0.105309	0.674123	0.0118849	0.16669	0.531288	0	0.0256522	0	0.0220476	0.0409777	0.0147369	0	0	0	0	0.0128711	0.0383424	0.028635	0.0291165	0.029054	0.0310698	0.0128453	0.0133186
A_D24_PM_174371_length_2110_cov_130.4774	2110	unclassified	ICEberg|325,ICEberg|827			MLS__mefA	Bacteria;Firmicutes;Bacilli;Lactobacillales;Enterococcaceae;Enterococcus,Bacteria;Firmicutes;Bacilli;Lactobacillales;Streptococcaceae;Lactococcus,Bacteria;Firmicutes;Bacilli;Lactobacillales;Streptococcaceae;Streptococcus,Bacteria;Firmicutes;Clostridia;Eubacteriales;Peptostreptococcaceae;Clostridioides	0.634152	2.17745	1.05008	0.707663	2.31175	0.986131	0.512354	0.821472	0.68947	0.509072	0.365872	0.423539	0.254394	0.0449574	0.253804	0.326796	0.317188	0.190802	0.30375	0.254004	0.442483	0.022694	0.278505	0.62898	0.0658737	0.0489822	0.0996132	0.105248	0	0.140699	0.189952	0.0236762	0.0210386	0.021345	0.147463	0.0976187	0.24605	0.166792	0.138695	0.0711925	0.0981116	0.305179
A_D24_PM_175629_length_44697_cov_18.5706	44697	chromosome	ICEberg|937		III	MLS__mefA	Bacteria;Firmicutes;Clostridia;Clostridiales;Lachnospiraceae;Anaerobium;Anaerobium acetethylicum	0.683353	0.7103	0.0692865	0.924246	0.709347	0.129437	2.21109	0.612062	0.124557	0.885165	0.261233	0.0557725	0.126642	0.00424458	0.00552981	0.125987	0.028699	0.0010008	0.270906	0.28378	1.34397	0.0396384	0.221	0.0981755	0.0886259	0.0416213	0.0011756	0.138123	0.00738748	0.00132839	0.0666922	0.0190005	0.00297949	0.00201526	0.0127623	0	0	0.00328071	0.058926	0.0112026	0.00463153	0.00120054
A_D24_PM_178060_length_6716_cov_35.5827	6716	plasmid	ICEberg|445		III	tetracycline__tet40	Bacteria	0.183909	1.43374	1.91197	0.264679	0.929817	0.952123	0.623388	2.22384	1.77041	0.628327	0.456199	0.409702	0.0145317	0.0141245	0.165612	0.0256678	0.0498263	0.089918	0.565768	0.26268	0.518155	0.488397	0.408331	0.618328	0.0206959	0	0	0.0132266	0.0280948	0	0	0	0	0	0.0540506	0	0	0	0.0261447	0	0	0
A_D24_PM_17844_length_1307_cov_86.4828	1307	unclassified	ICEberg|325,ICEberg|325			MLS__mefA	Bacteria;Firmicutes;Bacilli;Lactobacillales;Streptococcaceae;Streptococcus,Bacteria;Firmicutes;Clostridia;Eubacteriales;Lachnospiraceae;Blautia,Viruses;Uroviricota;Caudoviricetes;Caudovirales;Siphoviridae;Erysipelothrix phage phi165	0.157502	1.30506	1.73376	0.036268	0.512645	0.116487	0	0	0.0214052	0.0195676	0	0	0.112006	0.0362892	0.0315182	0.307752	0.0426719	0.0171127	0	0	0	0	0	0	0.106345	0.0593071	0	0.0339823	0	0	0	0.0382225	0	0.103377	0	0	0	0	0	0	0	0
A_D24_PM_18406_length_4250_cov_17.1076	4250	plasmid	ICEberg|440,ICEberg|440			mphE,msrE	Bacteria;Proteobacteria;Betaproteobacteria;Burkholderiales;Comamonadaceae;Comamonas,Bacteria;Proteobacteria;Gammaproteobacteria;Moraxellales;Moraxellaceae;Acinetobacter	0.242183	0.466077	0	0.507483	0.0252245	0	0.18962	0.0135946	0	0.0481408	0.0340583	0	0.59705	0	0	0	0.0262457	0	0	0.556965	0.00998545	0	0.0526742	0.0100732	0.387001	0.389092	0	0.19856	0.260829	0.0139706	0.188611	0.164564	0.0417802	0	0.0488073	0	0.101797	0.924682	0.564635	0.483048	0.127862	0.0568171
A_D24_PM_193073_length_1899_cov_20.0000	1899	plasmid	ICEberg|103		IV	tetracycline__tetM	Bacteria;Firmicutes;Bacilli;Lactobacillales;Streptococcaceae;Streptococcus	1.88349	0.796805	0.83529	1.11079	0.818569	1.26941	0.0414023	0.0608498	0.0294645	0	0	0	4.27844	3.70898	1.86557	4.0093	2.84882	1.77847	0.0241071	0.0470377	0.0670429	0	0.0294715	0	0.0243977	0	0.0276703	0	0	0	0	0.0263069	0	0	0	0	0	0	0	0	0	0
A_D24_PM_19327_length_2061_cov_100.4875	2061	plasmid	ICEberg|65		III	MLS__ermG	Bacteria;Firmicutes	0.0249704	5.7666	5.83944	0.103498	1.71652	1.99453	0.371943	2.08849	1.4253	0.446722	0.257517	0.29668	0.0236766	0.0920525	0.139913	0.153342	0.243547	0	0.244335	0.0650106	0.18532	0	0.244394	1.75524	0.0449599	0	0	0.0215501	0.0343313	0	0	0.0242391	0.0215388	0	0.0251614	0	0.0559778	0.0284596	0	0	0.0125555	0.0260362
A_D24_PM_193866_length_11582_cov_31.9958	11582	unclassified	ICEberg|439,ICEberg|439,ICEberg|439,ICEberg|439,ICEberg|439,ICEberg|439,ICEberg|439,ICEberg|439,ICEberg|439,ICEberg|445,ICEberg|791		III	tetracycline__tetM	Bacteria;Firmicutes;Clostridia;Eubacteriales;Eubacteriaceae;Eubacterium,Bacteria;Firmicutes;Clostridia;Eubacteriales;Lachnospiraceae;Blautia	0.830923	2.51551	1.91737	1.34038	1.36759	1.31891	2.07894	1.46163	1.18361	1.62078	1.05814	0.708655	0.387615	0.47299	1.44404	1.00466	0.871591	1.21661	2.15024	2.13054	2.59788	1.21551	1.17664	1.10151	0.168011	0.446177	0.775804	1.35753	1.05689	0.835616	0.266029	0.146653	0.0881543	0.0427748	0.295511	0.382358	1.91752	1.80797	1.36444	1.1154	0.886992	0.852492
A_D24_PM_193980_length_87498_cov_27.0590	87498	chromosome			I	aminoglycoside__aac(6')-I,beta-lactam__OXA-10,chloramphenicol__catB	Bacteria;Proteobacteria;Gammaproteobacteria;Pseudomonadales;Pseudomonadaceae;Pseudomonas;Pseudomonas sp. C27(219)	5.28149	5.7112	0.00345306	15.866	2.90071	0.00290005	0.421429	0.0283938	0.0031974	0.00526123	0.00110287	0.000537557	3.0322	0.197585	0.00141241	0.12806	0.00127482	0	0	1.82354	0.00436517	0	0.00767556	0.0200606	5.12011	1.44726	0.000600539	0.402535	0.511078	0.00203576	0.113944	0.0582368	0.00862482	0	0.000592673	0	0.249205	3.14902	0.470252	0.256375	0.321177	0.0438494
A_D24_PM_196909_length_9964_cov_81.5727	9964	unclassified	ICEberg|409,ICEberg|814		IV	tetracycline__tetT	Bacteria;Firmicutes;Tissierellia;Tissierellales;Tissierellaceae;Schnuerera	0.79799	2.56781	1.19522	1.06089	2.19218	1.11289	0.755535	0.397201	0.325701	0.518478	0.227591	0.115653	0.832553	0.34035	2.90022	0.937125	0.680081	2.65998	0.427287	0.253254	0.430174	0.110532	0.460582	0.251351	0.062773	0.0337109	0.0316415	0.21619	0.0828478	0.0715072	0.0201124	0.0100275	0.00445518	0.0452007	0.0728631	0.015504	0.173681	0.241355	0.270207	0.394486	0.449288	0.339283
A_D24_PM_197055_length_4477_cov_95.4583	4477	chromosome	ICEberg|65		III	chloramphenicol__catQ	Bacteria	0.362098	12.1488	13.4635	0.862917	6.21986	5.76984	1.18101	4.89109	3.76187	1.67376	1.13699	1.77025	0.294289	0.275448	0.892529	0.680247	0.529444	0.699414	0.265862	0.239423	1.37922	0.283434	1.37509	3.75805	0.0827896	0.173139	0.205395	0.491073	0.395113	0.265244	0	0.0111586	0.00991544	0.0301796	0.11004	0.0230037	0.695777	0.694377	0.56869	0.318752	0.329458	0.419505
A_D24_PM_198318_length_5065_cov_84.8304	5065	unclassified	ICEberg|321		Unassessed	aminoglycoside__aph(3''')-III	Bacteria;Firmicutes;Clostridia;Clostridiales;Peptostreptococcaceae;Clostridioides;Clostridioides difficile	8.23524	3.37308	2.21209	7.38876	5.3708	2.96582	1.63766	2.28142	3.55714	0.292861	0.161942	0.222871	0.0481712	0.140464	0	0.0226897	0.198203	0.0794853	2.97815	2.80407	0.77922	1.37555	0.878445	0.245119	0.141783	0.0561144	0.0103743	0.346374	0.335274	0.0586129	0.138479	0.138084	0	0.053352	0.092146	0.0101666	0.00569448	0.0115805	0.0346669	0.0247147	0	0
A_D24_PM_199103_length_1910_cov_17.6258	1910	plasmid			III	tetracycline__tet44,aminoglycoside__aadE	Bacteria;Firmicutes;Clostridia;Eubacteriales;Clostridiaceae;Clostridium,Bacteria;Firmicutes;Clostridia;Eubacteriales;Peptostreptococcaceae;Clostridioides,Bacteria;Proteobacteria;Epsilonproteobacteria;Campylobacterales;Campylobacteraceae;Campylobacter	1.95347	0.302482	0.303191	0.95549	0.28064	0.292276	0.0823277	0.120999	0.0292948	0	0.0505229	0.17238	0.0255484	0	0	0.0300846	0.0876003	0	0.0239683	0	0.0222189	0	0	0.683635	0.0242571	0	0	0	0	0	0.0262303	0.0784663	0	0	0	0.0269601	0	0	0	0.0262157	0	0
A_D24_PM_202439_length_3918_cov_14.7003	3918	unclassified			IV	tetracycline__tetT	Bacteria;Firmicutes	0.38749	1.05327	0.899674	0.272218	1.61436	1.5155	2.22745	1.3788	0.978252	1.6841	0.529536	0.29412	3.10121	1.73111	4.94164	5.5071	3.02491	4.9836	0.216161	0.113993	0.482006	0.0305541	0.628514	1.37678	0.0118252	0.0659472	0	0.0566805	0.0481584	0	0	0	0.0113301	0	0.0926504	0.0131429	0.0441693	0.127251	0.0896314	0.17253	0.0660463	0.0958715
A_D24_PM_203087_length_1722_cov_52.0183	1722	unclassified				MLS__ermF	Bacteria;Bacteroidetes;Bacteroidia;Bacteroidale	0.657495	8.67523	9.89868	1.73423	5.74309	7.64782	0.0684869	0.0671044	0	0.356443	0.252174	0.273143	0.198363	0.220349	0.765516	0.216899	0.291492	0.571496	0.0265851	0.648407	0.78863	0	2.53506	4.9847	1.04931	1.09534	1.95293	2.63084	3.6707	3.03425	0.349128	0.0870329	0.025779	0.23539	0.542067	0.269132	1.03847	1.15812	1.39355	1.54113	1.17213	0.872531
A_D24_PM_203497_length_1103_cov_343.7630	1103	plasmid	ICEberg|107			tetracycline__tetracycline_resistance_protein	Bacteria;Firmicutes;Negativicutes;Veillonellales;Veillonellaceae;Megasphaera	0.886504	17.335	19.8137	0.429757	6.12318	9.5472	2.56612	7.72628	7.05121	1.41438	3.19329	1.9829	0.0442406	0.0860019	0.709603	0.260479	0.404513	0.223054	2.86381	1.70065	3.86676	1.77992	0.456661	3.66787	0.0420047	0.0937013	0	0.0805346	0.128299	0.107661	0.0454215	0	0	0	0	0.140056	0.104597	0	0.0530637	0.0453962	0.140763	0.145949
A_D24_PM_205230_length_10690_cov_9.0000	10690	plasmid		rep22_1_repB(pUB110)	IV	tetracycline__tetL	Bacteria	1.68016	0.687144	0.581756	1.40123	1.88786	1.08953	0.0018387	0	0.00523416	0	0	0	0	0.00887372	0.339112	0.884231	0.957362	1.82445	0.0149886	0.0250677	0.0158796	0	0	0	0.065011	0.217533	0.437473	1.05117	0.591294	0.699835	0	0	0	0	0	0	0.0458675	0.035665	0.0219006	0.02342	0.0242067	0
A_D24_PM_207959_length_1379_cov_3.0000	1379	chromosome			IV	tetracycline__tet36	Bacteria;Firmicutes;Tissierellia	3.24682	0.837914	0.511229	1.30623	0.272092	0.368018	6.47115	2.59765	1.70416	0	0	0	6.79413	4.33371	0.268854	0.916719	0.930211	0.519014	0	0	0	0	0	0	0	0	0	0	0	0	0	0	0	0	0	0	0	0	0	0	0	0
A_D24_PM_212075_length_1144_cov_14.1286	1144	plasmid				tetracycline__tetX2	Bacteria	1.95689	1.82769	0.506201	1.47096	1.07767	0.133085	0	0	0	0	0	0	0	0	0	0	0	0.0391019	0	0	0	0	0	0	0.0202496	0.112929	0	0	0	0	0	0	0	0	0	0	0	0.051272	0.102324	0	0	0
A_D24_PM_215365_length_2200_cov_13.8611	2200	plasmid			III	unclassified__antibiotic-resistance-rRNA-adenine-methyltransferase	Bacteria;Firmicutes;Bacilli;Lactobacillales;Enterococcaceae;Enterococcus,Bacteria;Proteobacteria;Gammaproteobacteria;Enterobacterales;Enterobacteriaceae;Escherichia	1.29829	0.350146	0.297558	0.764899	0.47511	0.438293	0.0536066	0.0525244	0	0	0.0219315	0	0.110903	0.107796	0.0374494	0	0	0.020333	0.0208088	0.0406021	0	0	0	0	0	0.0117446	0.0238845	0.0201886	0.0214414	0.0539771	0	0	0	0	0	0	0	0	0	0	0	0.0243912
A_D24_PM_216877_length_2938_cov_7.0000	2938	plasmid	ICEberg|172		Unassessed	MLS__mefA	Bacteria;Spirochaetes;Spirochaetia;Spirochaetales;Spirochaetaceae;Sphaerochaeta	0.910866	0.224737	0.239954	0.50016	0.155078	0.310924	0.535214	0.983268	0.457071	0.052229	0.0492675	0.376217	0.215918	0.113006	0.11217	0.136906	0.0949153	0.197932	0	0	0.260002	0	0	0.0437147	0	0.0175889	0	0	0	0	0	0	0.0151094	0	0	0.0350537	0	0	0	0	0	0
A_D24_PM_219969_length_2180_cov_10.0000	2180	chromosome				optrA	Bacteria;Firmicutes;Bacilli;Bacillales;Staphylococcaceae;Mammaliicoccus	1.75874	0.151439	0.0230991	0.815405	0.122941	0.0465593	0.414754	0.0530063	0.153999	0	0	0	0.290994	0.108785	0	0.158151	0.0255836	0	0.0209998	0.0409746	0.0194671	0	0	0	0	0	0	0.427849	0.194743	0.0272362	0	0	0	0	0	0	0	0.0269061	0.16109	0	0	0
A_D24_PM_220431_length_5438_cov_9.9898	5438	plasmid			III	MLS__ermG	Bacteria;Firmicutes;Bacilli;Bacillales;Listeriaceae	0.0473188	0.925819	0.513932	0.0784516	0.0591418	0.0466621	0.173497	0.180619	0.0926036	0.291585	0.190761	0.0345974	1.2832	0.462264	0.810554	1.5216	0.441009	0.699203	0.361993	0.295668	0.015608	0	0.174959	0.0157452	0	0	0	0.175601	0.104092	0.0109185	0	0	0	0.132513	0.267013	0.170447	0.0106078	0.0107862	0.32289	0.0368312	0.00951708	0
A_D24_PM_224296_length_5749_cov_25.5526	5749	plasmid	ICEberg|1027,ICEberg|12	qacEdelta, tnpA	IV	tetracycline__tetG,sulfonamide__sul1,chloramphenicol__floR	Bacteria;Proteobacteria;Gammaproteobacteria;Alteromonadales;Shewanellaceae;Shewanella,Bacteria;Proteobacteria;Gammaproteobacteria;Enterobacterales;Enterobacteriaceae;Klebsiella	0.590819	0.842238	0	0.610152	0.209784	0.00882756	0.0410278	0	0	0	0.0167853	0	0.0509279	0.0165003	0	0.0199901	0	0	0.0159261	0.00388435	0.00738184	0	0.0438074	0	0.132973	0.0179775	0	0.0386283	0.0574358	0	0.0435727	0.00868966	0.0231648	0.0235022	0.0180406	0	0.155526	0.132635	0.111989	0.161129	0.193548	0.0606704
A_D24_PM_225514_length_11152_cov_49.9438	11152	unclassified	ICEberg|409		IV	MLS__erm(TR)	Bacteria;Firmicutes;Tissierellia	0.44994	2.71859	2.0184	1.19866	1.98028	1.77933	0.343694	0.248681	0.240831	0.20181	0.196857	0.132856	0.185966	0.080808	0.160685	0.164883	0.162536	0.25872	0.131361	0.188229	0.348197	0.0858757	0.446647	0.360855	0.137099	0.0463381	0.0141354	0.424155	0.188228	0.138428	0.0179698	0.0156787	0.0278641	0.0525012	0.0604511	0.0230873	0.271563	0.389211	0.167946	0.323277	0.413028	0.293517
A_D24_PM_22827_length_1081_cov_7.4489	1081	unclassified	ICEberg|937			MLS__mefA	Bacteria	0.523684	0.483551	0.512411	0.789306	0.396686	0.774625	0.0727317	0.160343	0	0	0	0.0870216	0.180564	0.175504	0.419184	0.691028	0.257966	0.0413807	0	0	0.0392583	0	0	0	0	0	0	0	0	0	0	0	0	0	0	0	0	0	0	0	0	0
A_D24_PM_228934_length_2189_cov_4.0000	2189	unclassified				lnuC	Bacteria;Firmicutes;Bacilli;Lactobacillales;Streptococcaceae;Streptococcus,Bacteria;Fusobacteria;Fusobacteriia;Fusobacteriales;Fusobacteriaceae;Fusobacterium,Bacteria;Verrucomicrobia;Verrucomicrobiae;Verrucomicrobiales;Akkermansiaceae;Akkermansia	1.0227	1.25681	0.563601	0.671297	1.76307	1.7388	0.574677	0.237548	0.204488	0.186933	0.0881669	0.171896	0.0445842	0	0	0	0.0254784	0	0.648316	0.255038	0.038774	0.153125	0.102268	0.176017	0.0211654	0.0236072	0	0	0	0.0271242	0.137323	0.159752	0.223073	0.061724	0	0	0	0	0	0	0	0.0245138
A_D24_PM_23031_length_69809_cov_18.0005	69809	chromosome			IV	bacitracin__bacA	Bacteria;Proteobacteria;Gammaproteobacteria;Pseudomonadales;Pseudomonadaceae	1.53524	2.50646	0.00072134	4.12815	0.69336	0	0.0546235	0.0020691	0.000801517	0.00219812	0	0	0.80037	0.0373684	0.000590101	0.0567957	0.000798926	0	0	0.332685	0.000607918	0	0.000801706	0.00306631	1.64594	0.288698	0	0.0709401	0.108791	0	0.0172241	0.00286249	0	0	0	0	0.12271	1.16749	0.131632	0.0523609	0.0771018	0.0115302
A_D24_PM_25875_length_3592_cov_23.9432	3592	plasmid	ICEberg|987			tetracycline__tetX3	Bacteria;Proteobacteria;Gammaproteobacteria;Enterobacterales;Morganellaceae;Proteus,Bacteria;Proteobacteria;Gammaproteobacteria;Moraxellales;Moraxellaceae;Acinetobacter	0.444148	3.76828	0.0560758	0.362907	0.208917	0	0.0875534	0.0160849	0.0155772	0	0.0134324	0	0.0543401	0.178259	0	0.0159971	0.0310536	0	0.0127448	0.0497353	0	0	0	0	0.0128984	0	0	0.0185474	0	0	0	0.0278156	0	0	0	0	0.128475	0.081647	0.0162943	0.111519	0.0360202	0.0373473
A_D24_PM_28957_length_2881_cov_9.2734	2881	unclassified	ICEberg|791,ICEberg|829,ICEberg|937		I	aminoglycoside__aadE	Bacteria;Firmicutes	0.94675	0.611154	0.830237	1.10238	0.79073	0.995264	0.156919	0.140381	0.0776857	0.0710165	0.0502423	0.032652	0.0592818	0.279872	0.142986	0.299175	0.542042	0.0155267	0.0158901	0.0155024	0.117843	0.0332415	0.077704	0.111449	0	0.0358738	0	0.0154165	0.040933	0.0206091	0	0	0	0	0.0179999	0.0178736	0.0200226	0	0	0.0173801	0	0
A_D24_PM_30034_length_1750_cov_59.8527	1750	plasmid			III	chloramphenicol__chloramphenicol-and-florfenicol-resistance-gene	Bacteria;Firmicutes;Clostridia;Clostridiales;Clostridiaceae;Clostridium	3.77892	1.00613	1.26609	2.12633	1.24051	1.37749	0.0224637	0.0660307	0.127893	0.0292284	0	0.0537545	0	0	0.0235396	0.0328352	0	0	0	0	0	0	0	0.122318	0	0	0	0	0	0	0	0	0	0	0	0	0	0	0	0	0	0
A_D24_PM_30150_length_1129_cov_39.9261	1129	plasmid	ICEberg|440		IV	aminoglycoside__aadA	Bacteria;Proteobacteria;Gammaproteobacteria;Enterobacterales;Enterobacteriaceae;Phytobacter	0.50142	0.414256	0.0446023	0.335888	0.261127	0.0674265	0.139279	0	0.0495599	0	0.0427363	0	0	0	0	0	0.0493997	0	0	0	0	0	0	0	0	0.0915434	0	0	0	0	0.0443754	0.0884975	0	0.0398919	0.0918649	0	0	0.0259766	0.0777625	0	0	0.0475294
A_D24_PM_32277_length_1469_cov_7.0000	1469	plasmid			I	MLS__ermT	Bacteria;Firmicutes;Bacilli;Bacillales;Bacillaceae;Bacillus,Bacteria;Firmicutes;Bacilli;Lactobacillales;Lactobacillaceae;Lactobacillus,Bacteria;Firmicutes;Bacilli;Lactobacillales;Streptococcaceae;Streptococcus,Bacteria;Firmicutes;Bacilli;Lactobacillales;Streptococcaceae;Streptococcus,	0.420399	0.168552	0	0.467891	0.109467	0.0690942	0.147184	0.117992	0.0380893	0.0348194	0	0.0320185	0.166091	0	0.0280424	0	0	0.030451	0.373964	0.0912096	0	0	0.0380982	0.0291431	0	0.0175889	0	0.0907042	0	0	0	0	0	0	0	0	0	0.199643	0.0796859	0.0340858	0.0704613	0
A_D24_PM_33118_length_2194_cov_40.7638	2194	unclassified	ICEberg|440,ICEberg|812	IS91	IV	tetracycline__tetM,tetracycline__tetP,tetracycline__tetP	Bacteria;Firmicutes;Clostridia;Clostridiales	0.504318	0.764905	0.172138	0.604951	0.622997	0.0462622	1.48717	0.355509	0.127514	0.442955	0.0659745	0.0214381	0.0889652	0.0864723	0.0187759	0.117857	0.0254203	0.0203886	0.083463	0.152674	1.11221	0.0218251	0.0765264	0.0195129	0.0633516	0	0	0.0202438	0	0	0.0228349	0	0	0.0205278	0	0	0	0	0.0800309	0	0	0
A_D24_PM_37143_length_70098_cov_22.3912	70098	chromosome	ICEberg|64,ICEberg|791		III	aminoglycoside__aadE	Bacteria;Firmicutes;Clostridia;Clostridiales	0.107189	2.13505	0.107755	0.0764137	1.75569	0.0477828	1.63924	0.729443	0.211127	1.38458	0.196513	0.0449564	0.0605634	0.00676625	0.1525	0.0737759	0.0167083	0.0105294	0.101554	0.0758198	0.111699	0.0256164	0.0858281	0.0491641	0.00429616	0.0058976	0	0.00348486	0.0020188	0.000847026	0.0057177	0.00213802	0.00569949	0	0.00147958	0	0.00246876	0.00167352	0.012107	0.0025001	0.00221492	0.00306204
A_D24_PM_37308_length_3998_cov_7.0000	3998	unclassified			IV	tetracycline__tetA	Bacteria;Firmicutes;Clostridia;Clostridiales;Clostridiaceae;Clostridium	1.3516	0.633081	0.636063	0.225273	0.348588	0.18406	0.609633	0.281803	0.405863	0	0	0	0	0	0	0.0143726	0	0	0.0114506	0	0	0.0239541	0	0	0	0	0	0	0	0	0	0	0	0	0	0	0	0	0	0	0	0
A_D24_PM_393_length_2101_cov_4.9531	2101	plasmid	ICEberg|65		III	MLS__ermG	Bacteria;Firmicutes;Bacilli;Bacillales	0.0979798	0.471401	0.107854	0.0112809	0.293396	0.169085	0.215175	0.439995	0.133158	0.109554	0.723395	0.179096	0	0.067725	0.0294105	0.0273496	0.0796367	0.0638732	0.0653681	0.0212576	0	0	0.146509	0.682616	0	0	0	0.0211399	0	0	0	0	0	0	0.0246824	0	0	0	0.0278578	0	0	0
A_D24_PM_46022_length_1912_cov_27.6685	1912	plasmid	ICEberg|1035,ICEberg|12,ICEberg|12	IS91	Unassessed	chloramphenicol__floR	Bacteria;Proteobacteria;Gammaproteobacteria;Enterobacterales;Morganellaceae;Proteus	2.90696	1.19428	0.0790105	4.64849	0.939159	0.0530854	0.123362	0.120872	0.0292642	0	0	0	1.68443	0.173646	0	0.0601063	0.0291696	0	0.215489	0.116795	0.0443914	0	0	0	0.47252	0.0540547	0.0274822	0.24391	0.234376	0.0931614	0.117913	0.0783842	0.0464346	0	0.0542445	0.13466	0.663741	0.674903	0.275504	0.31426	0.175941	0.0982282
A_D24_PM_46598_length_2395_cov_42.1473	2395	chromosome			IV	aminoglycoside__aac(6')-I		0.784314	4.82456	3.00664	0.841167	0.828092	0.656885	0	0	0.046725	0.0640705	0	0	0.0814988	0.0990189	0.103201	0.263915	0.116435	0.485614	0	0	0.0177195	0	0.023368	0	0	0.0431535	0	0	0.0196957	0	0.104593	0	0	0	0.043305	0	0	0	0	0	0	0
A_D24_PM_47612_length_1242_cov_44.4859	1242	chromosome			II	chloramphenicol__cat_chloramphenicol-acetyltransferase		0.269336	3.4334	4.74369	1.03048	1.05737	0.755933	0	0	0	0	0	0	0	0.0763769	0.165839	0	0.0449052	0.0720331	0	0.03596	0.0341692	0	0	0	0	0	0	0	0	0	0	0	0	0	0	0	0	0	0	0	0	0
A_D24_PM_5119_length_6018_cov_9.6968	6018	plasmid	ICEberg|103,ICEberg|103,ICEberg|103,ICEberg|103,ICEberg|45,ICEberg|47	Tn916-orf8, Tn916-orf9, Int-Tn916, Xis-Tn916	Unassessed	tetracycline__tetM	Bacteria;Firmicutes;Bacilli;Lactobacillales;Streptococcaceae;Streptococcus	2.85626	0.740589	1.07942	1.04761	0.788267	0.995092	0.00653232	0.0480034	0.0371905	0	0	0.0390787	0.324343	0.275848	0.253272	0.496511	0.259492	0.34564	0.0152142	0.00742145	0.0634669	0	0	0.0213416	0	0.0257608	0	0	0.00783835	0	0	0	0.0147529	0.00748388	0.0086171	0	0	0	0	0.0166408	0	0
A_D24_PM_59523_length_5399_cov_8.0000	5399	plasmid		repUS17__rep(pKKS825)		vgaC	Bacteria;Firmicutes;Bacilli;Bacillales;Staphylococcaceae;Staphylococcus	1.11526	0.183444	0.0746154	0.46533	0.521229	0.145697	0.145625	0.0749098	0.0725453	0	0	0	0.298262	0.0790647	0.03815	0.713082	0.113631	0.439123	0	0	0	0	0	0	0	0	0	0.049359	0.00873702	0	0	0	0	0	0	0	0	0.0108641	0	0	0	0
A_D24_PM_60772_length_5192_cov_60.5743	5192	chromosome			III	MLS__vatB	Bacteria	0.0991215	2.36328	2.3568	0.100428	1.95123	2.10642	0.333148	0.823476	0.484956	0.359584	0.29273	0.371426	0.0281957	0.0182704	0.0515723	0.0110673	0.0590807	0.051694	0.0529039	0.0817203	0.277908	0.129118	0.16708	0.313333	0	0.0398122	0.0556631	0.089822	0.0363414	0.0114358	0.0192989	0.0288657	0.00854997	0.0260235	0.00998801	0.0297538	0.0333311	0.0677834	0.0281824	0.0241102	0.019936	0.0568439
A_D24_PM_64554_length_1859_cov_22.6286	1859	unclassified	ICEberg|64		IV	tetracycline__tetT	Bacteria;Firmicutes	1.49492	1.06553	0.514666	0.764963	0.273922	0.559639	1.02561	1.10332	0.842758	0.990525	0.363362	0.202411	0.419988	0.255137	0.199435	0.401829	0.285011	0.36094	1.13279	0.792822	0.707683	0.437888	0.873063	0.5527	0.423685	0.166787	0.565314	0.394215	0.266432	0.159696	0.188649	0.295603	0.405946	0	0.0278955	0	0.403392	0.978112	3.52624	0.323219	0.515033	0.202057
A_D24_PM_68912_length_2702_cov_167.9906	2702	unclassified	ICEberg|2			MLS__ermF	Bacteria;Bacteroidetes;Bacteroidia;Bacteroidales;Bacteroidaceae;Bacteroides	22.0464	22.7973	34.6268	33.771	31.4233	18.3409	0.0363726	0.042766	0.20708	0.0189303	0	0.104445	0.334105	0.0175537	0	0.0425326	0	0.0165553	4.01545	0.677703	0.0392655	0	0	0	0	0.0765008	0.243088	0	0	0	0.0185418	0	0.0164291	0	0	0	0	0	0.0433229	0	0	0
A_D24_PM_69802_length_2766_cov_89.9897	2766	unclassified			III	chloramphenicol__chloramphenicol-and-florfenicol-resistance-gene	Bacteria;Firmicutes;Clostridia;Clostridiales;Clostridiaceae	2.71646	4.68471	4.67878	2.81054	1.87007	1.9999	0.319779	0.271547	0.202289	0.277384	0.313987	0.0510143	0.141135	0	0	0.0415485	0.040327	0.0323446	0.546176	0.129175	0	0.0779029	0.131519	0.402419	0.0167502	0.0186827	0	0.0802871	0.0170539	0	0.144902	0.0903052	0.0481469	0.0162827	0	0.0372334	0	0.0636173	0.211603	0.0362054	0.0187107	0
A_D24_PM_70344_length_20843_cov_12.9670	20843	chromosome				vanRI	Bacteria;Firmicutes;Clostridia;Clostridiales	0.246912	2.68212	3.09606	0.479867	2.12166	2.14267	0.616747	2.37145	1.60265	0.660138	0.75234	0.733408	0.168566	0.258279	0.660121	0.399747	0.545868	0.242517	0.010982	0.0728551	1.08116	0.00229738	0.695451	1.23034	0	0	0	0.00213092	0.0113158	0.00854601	0	0.00239682	0	0	0.0248802	0	0	0.0112566	0	0.0192188	0.0198643	0.0205961
A_D24_PM_72068_length_2433_cov_4.0000	2433	unclassified			III	aminoglycoside__aph(2'')-II,aminoglycoside__aac(6')-I	Bacteria;Proteobacteria;Gammaproteobacteria;Enterobacterales;Enterobacteriaceae;Citrobacter,Bacteria;Proteobacteria;Gammaproteobacteria;Enterobacterales;Enterobacteriaceae;Klebsiella	0.0846098	0.904611	0.0206971	0.272762	0.286407	0.0417178	0.824039	0.273092	0.137986	0.714791	0.237974	0.0966608	0.34096	0.0584834	0.0169315	0.283411	0.0458465	0	0.131712	0.495636	1.86637	0.905334	0.322042	0.0879803	0	0	0	0	0	0	0.0205918	0.020533	0.0182456	0	0.0213143	0	0	0	0	0.0411607	0	0
A_D24_PM_74158_length_1647_cov_21.6932	1647	unclassified		tnpA		sulfonamide__sul2,multidrug__multidrug_transporter	Bacteria;Firmicutes;Bacilli;Lactobacillales;Streptococcaceae;Lactococcus;Lactococcus garvieae	0.453082	0.33408	0.259882	0.805867	0.195272	0.0616268	0	0	0	0	0	0	0	0	0	0	0	0	0	0	0	0	0	0	0	0	0	0	0	0	0	0	0	0	0	0	0	0	0	0	0	0
A_D24_PM_80041_length_1625_cov_8.6563	1625	plasmid	ICEberg|65			ErmG	Bacteria;Firmicutes;Clostridia;Clostridiales;Lachnospiraceae;Pseudobutyrivibrio;Pseudobutyrivibrio xylanivorans	0.0316701	0.727997	0.309883	0.131268	0.478296	0.249845	0.0483834	0.035555	0.395976	0.0944301	0.356303	1.72221	0.240233	0.729693	1.4323	0.106083	0.858034	2.29856	0.112688	0.054969	0.0783474	0	0.137763	8.11437	0	0	0	0	0	0	0	0	0	0	0.0319125	0	0.0354985	0	0	0	0	0
A_D24_PM_8041_length_5147_cov_58.9103	5147	chromosome			IV	tetracycline__tetP	Bacteria;Firmicutes	0.109987	3.86454	3.71287	0.257871	0.604027	0.315522	0.061102	0.0561267	0.0434841	0.0298133	0.0281228	0.0548302	0.0284422	0	0.0160071	0.0111641	0.0541793	0.156438	0	0	0.0247357	0.00930334	0.0108736	0	0	0.0100401	0	0	0	0.0115358	0	0.029118	0	0.00875033	0	0	0	0	0	0	0	0
A_D24_PM_80722_length_3669_cov_14.9087	3669	chromosome			IV	MLS__vatB	Bacteria;Proteobacteria;Gammaproteobacteria	0.182347	0.86981	1.3313	0.200255	0.175314	0.338884	0.0803587	0.0157473	0.0305005	0.0836462	0.0526022	0.0256392	0	0	0.0112277	0.0313228	0.0912056	0.0487681	0.299457	0.286063	0.0925335	0.0913574	0.0457615	0.0933469	0.0126277	0.0140846	0	0.0968435	0.0514267	0.0323657	0.0682746	0.0136159	0.0846934	0.0122753	0	0.0280697	0	0	0.0159524	0	0.0141057	0
A_D24_PM_82801_length_2092_cov_14.0410	2092	unclassified	ICEberg|62			MLS__ermB		9.80323	2.14358	3.14123	8.58769	3.02345	3.26283	0.122144	0.027618	0.0401194	0.0244501	0.0345956	0.146142	2.34423	2.0745	1.64423	3.0626	1.66623	2.50177	0.820617	0.277538	0.0608578	0.103002	0	0	0	0.0247018	0.0251176	0.106154	0.0676451	0	0	0	0	0	0	0	0	0.0700946	0	0	0	0.0256504
A_D24_PM_84660_length_3184_cov_46.6273	3184	unclassified			IV	vancomycin__vanS	Bacteria;Firmicutes;Clostridia;Clostridiales;Clostridiaceae;Clostridium	0	7.43951	4.7446	0.163764	9.39385	6.01696	1.92607	2.80356	1.59916	21.6551	3.15197	0.576122	0	0	2.2512	0	0.297779	0.210738	0.014378	0	5.43806	0	11.645	5.47914	0	0.0649199	0.0990188	0.0139494	0.148151	0.167831	0	0	0	0	0.211731	0	0.289875	0.20264	0.110294	0.298797	0.0812718	0.134826
A_D24_PM_88026_length_1037_cov_386.5167	1037	unclassified	ICEberg|107		III	tetracycline__tetW	Bacteria;Firmicutes;Clostridia;Eubacteriales;Oscillospiraceae;Oscillibacter,Bacteria;Firmicutes;Clostridia;Eubacteriales;Oscillospiraceae;Ruthenibacterium	0.297766	4.90803	6.36127	0.319976	2.58448	2.54482	1.26995	3.25935	2.07733	0.542571	1.04688	0.997853	0.282338	0.320164	1.54926	0.38788	1.02186	0.992139	1.28024	0.387619	1.49373	1.03896	0.755572	2.35317	0	0	0	0.0428301	0.0454881	0	0	0	0	0	0.225034	0	0	0	0	0	0.0499073	0.051746
A_D24_PM_90388_length_1457_cov_7.8830	1457	chromosome	ICEberg|1019,ICEberg|440			sulfonamide__sul2	Bacteria	1.18328	0.453175	0.328334	0.845887	0.698999	0.679217	0.22934	0.118964	0.115209	0.245743	0.347713	0.161411	0.0669834	0.0325532	0.0565468	0.0394383	0.0765576	0.0307018	0	0.0613072	0.0582542	0	0.153648	0.205682	0.699578	0.407877	0.072129	0.0304838	0.0323755	0.122254	0.722098	0.377162	0.228508	0.417304	0.338125	0.229726	0	0.080515	0.281198	0.171833	0.213125	0.220977
A_D24_PM_90805_length_165826_cov_17.9908	165826	chromosome		IS91		rsmA	Bacteria;Proteobacteria;Gammaproteobacteria;Pseudomonadales;Pseudomonadaceae	1.33652	2.51065	0	4.72133	0.892637	0.000612083	0.0239435	0.00121946	0.000337421	0.000616907	0	0	0.507613	0.012442	0.000248419	0.049552	0	0	0	0.127529	0.00025592	0	0	0.00025817	0.905104	0.111252	0	0.0383011	0.0573191	0.000358055	0.00528716	0.00271135	0.000803097	0	0	0	0.06192	0.932217	0.0691794	0.0386503	0.0407287	0.00485394
A_D24_PM_9344_length_14363_cov_41.4483	14363	unclassified	ICEberg|139			rsmA	Bacteria;Proteobacteria;Gammaproteobacteria;Pseudomonadales;Pseudomonadaceae	1.77542	8.72675	0	2.38612	2.03019	0	0.447499	0.00402262	0.00389564	0	0	0	0	0	0	0.096016	0	0	0	2.68509	0.00295469	0	0	0	0.466118	0.0611639	0	0.0865847	0.185558	0	0.0610421	0.00869541	0.00618136	0	0	0	0.0502029	0.461466	0.132438	0.0278895	0.0774704	0.0186802
A_D24_PM_93771_length_1615_cov_6.6499	1615	chromosome	ICEberg|837		III	aminoglycoside__ant(9)-I	Bacteria;Firmicutes;Bacilli;Lactobacillales;Streptococcaceae;Streptococcus;Streptococcus suis	0.0955986	0.44291	0.218261	0.146756	0.680399	0.314239	0.048683	0.125213	0.0692918	0.395895	0.179254	0	0.12086	0.117474	0.204059	0.21348	0.310805	0.346227	0.198425	0.082964	0.0788325	0	0.103962	0.318102	0.0860641	0	0.0650724	0.0275015	0	0.0367646	0	0	0	0	0.0321101	0	0.178592	0.072638	0	0.0155022	0	0.0332264
A_D24_PM_95745_length_212338_cov_16.0004	212338	chromosome				aminoglycoside__aadE	Bacteria	0.440867	4.35881	0.338176	0.727091	2.56376	0.173517	0.572534	0.249786	0.136498	1.48435	0.217344	0.160706	0.0376888	0.00424404	0.0376367	0.0746894	0.00998099	0.00231733	0.122244	0.100751	0.334368	0.0507397	0.380993	0.127322	0.0045821	0.0199562	0.00395942	0.018407	0.0422088	0.00754985	0.000471888	0.000705811	0.0010453	0.00233316	0.0273529	0.0169756	0.0361316	0.0146405	0.0350065	0.0292408	0.0246171	0.0154155
A_D24_PM_97316_length_1970_cov_4.0000	1970	unclassified				LnuP	Bacteria;Firmicutes;Clostridia;Clostridiales;Clostridiaceae;Clostridium;Clostridium perfringens	1.12332	0.530679	0.255614	0.0721861	0.244883	0.154568	0.179596	0.0586567	0.11361	0	0	0	0	0	0.0209108	0	0	0	0	0	0	0	0	0	0	0	0.0266731	0	0	0.0301395	0	0.0253588	0	0	0.0263237	0	0	0	0	0	0	0
A_D24_SS_129200_length_45579_cov_13.8177	45579	chromosome	ICEberg|363		IV	tetracycline__tetM	Bacteria;Firmicutes;Clostridia;Clostridiales	4.62711	4.0906	3.09181	6.19425	1.03843	0.610167	0.157836	0.192044	0.123375	0.0443277	0.0333455	1.45814	2.88851	2.32213	1.34666	4.04812	1.91499	3.52824	0.0301319	0.0318463	0.0898502	0.00630347	0.0663064	2.69337	0.0172805	2.40587	0.233453	0.0160786	0.752913	0.0169348	0.0417691	1.63859	1.13952	0.00296439	0.244617	1.06537	0.996033	0.138984	0.0886048	0.0164787	0.294088	1.20027
A_D24_SS_148355_length_1789_cov_3.0000	1789	unclassified				oqxB	Bacteria;Proteobacteria;Gammaproteobacteria;Xanthomonadales;Xanthomonadaceae	0	0	0	0	0	0	0	0	0	0	0	0	0	0	0	0	0	0	0.0767683	0	0	0	0	0	0.46616	0.606597	0.0293717	0	0	0	0.25204	0.390942	0.297763	0.0251749	0	0	0	0	0	0	0	0
A_D24_SS_161903_length_6504_cov_8.0000	6504	chromosome				rsmA	Bacteria;Proteobacteria;Gammaproteobacteria;Xanthomonadales	0.00791265	0	0	0.00728816	0	0	0.0664862	0.00888328	0	0	0.0296736	0.0216952	0	0	0	0	0	0	0.021116	0.0824028	0.00652493	0.00736229	0.111864	0	0.626867	1.85126	0.0888693	0.0341443	0.00725264	0	0.304266	0.503102	0.41634	0.0553973	0.0637857	0.0831312	0.0177383	0	0	0.00769865	0	0
A_D24_SS_176994_length_1796_cov_3.0000	1796	unclassified				Erm(47)	Bacteria;Firmicutes;Tissierellia;Tissierellales;Peptoniphilaceae;Helcococcus,Bacteria;Firmicutes;Tissierellia;Tissierellales;Peptoniphilaceae;Peptoniphilus	0.830987	0.275728	0.280379	0.369505	0.179072	0.296699	0.0984976	0.128679	0.0934629	0.0284798	0.0805946	0.183322	0.13585	0.184861	0.275241	0.383931	0.341589	0.149441	0.0127448	0.0248676	0.200849	0	0	0.357555	0.49014	0.302116	0.117029	0.0989195	0	0.0330595	0.251057	0.222525	0.0494337	0	0.0866221	0	0	0	0.0325887	0	0	0
A_D24_SS_190715_length_1160_cov_3.0000	1160	plasmid	ICEberg|812		III	tetracycline__tet32	Bacteria;Firmicutes;Clostridia;Eubacteriales;Eubacteriaceae;Eubacterium	0.0887309	0.0948672	0.130231	0.081728	0.277253	0.131249	0.135557	0.149423	0.21706	0	0.0415942	0.0810951	0.0420667	0.040888	0.284099	0.0990717	0.480795	0.134969	0.0789301	0.038502	0	0.123839	0.0964937	0.110719	0	0	0.0452983	0	0	0	0.0431896	0.0861325	0.0382685	0	0.0447049	0	0	0	0	0	0	0
A_D24_SS_195466_length_1794_cov_17.8899	1794	unclassified			III	MLS__ermF	Bacteria;Bacteroidetes;Bacteroidia;Bacteroidales;Dysgonomonadaceae;Fermentimonas;Fermentimonas caenicola	4.15957	5.7814	5.30507	5.11278	4.5266	5.47384	1.8078	2.23829	3.16569	2.28092	2.48777	2.43828	6.96328	9.96718	30.4824	9.01641	18.513	31.3053	0.0765543	0.497907	1.20644	0.160148	1.10747	1.58693	0.903897	0.648114	1.4352	3.37939	2.53736	2.13471	0.139632	0.222773	0.173211	0.100419	0.23125	0.129165	1.15756	3.23683	2.33269	1.63278	2.1492	3.08085
A_D24_SS_196310_length_1300_cov_3.0000	1300	plasmid	ICEberg|107			tetracycline__tetW	Bacteria;Actinobacteria;Actinomycetia;Actinomycetales;Actinomycetaceae;Trueperella,Bacteria;Actinobacteria;Actinomycetia;Micrococcales;Micrococcaceae;Rothia	0.217732	1.29092	0.852179	0.182316	0.618486	0.87836	0.483834	0.7111	0.279766	0.157383	0.296919	0.217085	0.563047	0.437816	0.950639	0.70722	0.386115	0.99788	2.65873	1.01349	0.571283	0.368341	0.344408	0.428112	0	0.119253	0	0.0341653	0	0	0	0	0	0.242512	0.0797811	0.178248	0.0221866	0.0451194	0.090045	0	0	0
A_D24_SS_200457_length_5869_cov_10.0000	5869	chromosome	ICEberg|827,ICEberg|937			MLS__mefA	Bacteria;Firmicutes;Bacilli;Bacillales;Bacillaceae;Bacillus;Bacillus cereus	0.188529	1.02658	0.77649	0.234225	0.64845	0.393442	0.549249	0.551287	0.433782	0.204808	0.419273	0.320567	0.141345	0.262647	0.393062	0.367151	0.475142	0.339172	0.456313	0.281565	0.209696	0.138701	0.152575	0.273542	0.0236826	0.118867	0.0581954	0.242166	0.176822	0.0303501	0.0170727	0.017024	0.0226911	0.0537171	0.260658	0.193025	0.196576	0.249852	0.129644	0.174898	0.171954	0.11886
A_D24_SS_222022_length_4904_cov_6.0000	4904	plasmid		rep22_1_repB(pUB110)	IV	tetracycline__tetL	Bacteria;Firmicutes;Bacilli	2.27726	0.768572	0.944689	1.93804	2.3992	1.88345	0	0	0	0.0208604	0	0	0.0149258	0	0.642612	1.59355	1.19414	3.48447	0.15403	0.0910732	0.0173076	0	0	0	0.141714	0.442578	1.18936	0.312462	0.293377	1.30155	0	0	0	0	0.0211492	0	0.0352886	0.0598034	0.07161	0.0714732	0.052767	0
A_D24_SS_222795_length_9407_cov_17.0148	9407	chromosome			IV	bacitracin__bacA	Bacteria;Proteobacteria;Betaproteobacteria;Burkholderiales	0	0	0	0	0	0	0	0	0	0	0	0	0	0	0	0	0	0	0	0	0	0	0	0	2.41087	2.80437	0.60327	0.0991508	0.0852461	0.183041	0.388784	0.600098	0.769194	0	0	0.00547399	0	0	0	0	0	0.00570433
A_D24_SS_229437_length_10818_cov_30.9381	10818	plasmid	ICEberg|440,ICEberg|440	tnpA, tnpA, tnpA, tnpA		mphE,msrE		0.199804	0.0991818	0	1.39122	0.0594589	0	0.158075	0.0213632	0.0155167	0.0141846	0.0133803	0.0173914	0.302221	0.072342	0.0837748	0.0371817	0.14951	0.330801	0.0634768	0.231197	0.0156917	0	0.0362141	0	3.37698	3.17662	0.0218577	0.121116	0.106831	0.0274426	0.150513	0.126993	0.0307761	0.0124897	0.107857	0.00952003	0.189298	0.249412	0.213709	0.36103	0.291827	0.106647
A_D24_SS_241881_length_31642_cov_10.9944	31642	chromosome				rsmA	Bacteria;Proteobacteria;Gammaproteobacteria;Pseudomonadales;Pseudomonadaceae;Pseudomonas;Pseudomonas sp. C27(219)	0.0154512	0	0	0.0801472	0.0287983	0	0.029196	0.0127817	0.00530496	0	0	0	0.00154217	0.0217349	0	0	0	0	0	0.256185	0.0013412	0	0	0.00541195	0.183029	0.580586	0	0.667444	1.051	0	0.0767917	0.0221034	0	0	0	0	0.130348	1.39307	0.352374	0.113937	0.0760557	0.0237421
A_D24_SS_248532_length_47810_cov_11.0114	47810	chromosome	ICEberg|321,ICEberg|937		I	aminoglycoside__aph(3''')-III	Bacteria;Firmicutes;Clostridia;Clostridiales	4.80032	3.43361	3.12606	6.20562	1.50514	1.01903	0.304641	0.523267	1.17676	0.0877279	0.0464227	0.194791	0.1878	0.0783722	0.115458	0.206121	0.0793246	0.358347	0.163259	0.101824	0.201051	0.0951477	0.0661388	0.305794	0.00484534	2.27252	0.324772	0.0775704	0.380349	0.0254588	0.00209579	0.133748	0.0742797	0.00565212	0.0292859	0.100166	0.0953174	0.0226965	0.0330536	0.0172807	0.0606194	0.107748
A_D24_SS_255602_length_1356_cov_7.0000	1356	unclassified				EreD	Bacteria;Bacteroidetes;Bacteroidia;Bacteroidales;Bacteroidaceae;Bacteroides	0.721102	0.16231	0.25995	0.489403	0.138354	0.224556	0.246422	0.149129	0.165053	0.037721	0	0.0346867	1.07959	0.559647	0.288603	0.423758	0.884294	0.379369	0	0.131747	0	0	0	0	0.068335	0	0	0	0.034787	0	0.0184734	0	0	0	0.0382432	0	0	0.129768	0.237398	0.129242	0.0572498	0
A_D24_SS_25847_length_4304_cov_12.0562	4304	unclassified			IV	tetracycline__tet36	Bacteria;Bacteroidetes	3.25834	1.74504	2.18202	4.65872	3.50581	3.95008	1.71257	1.30213	2.47005	2.27583	2.62322	1.77584	4.00787	2.0938	1.08154	2.08272	2.13163	1.75646	0.0319095	0.897604	0.882485	1.02355	0.708681	0.820615	1.17873	0.474259	0.244173	0.216708	0.0767189	0.0275905	0.512173	0.324998	0.123768	0.230213	0.415681	0.131606	0.0134027	0.0817684	0.0135988	0.0349015	0.0721476	0.0249352
A_D24_SS_266256_length_2742_cov_15.9396	2742	unclassified	ICEberg|1019,ICEberg|12,ICEberg|440	IS91		sulfonamide__sul2	Bacteria;Proteobacteria;Gammaproteobacteria;Enterobacterales;Morganellaceae;Proteus,Bacteria;Proteobacteria;Gammaproteobacteria;Enterobacterales;Morganellaceae;Proteus,Bacteria;Proteobacteria;Gammaproteobacteria;Oceanospirillales;Alcanivoracaceae;Alcanivorax	3.20007	0.742469	0.0734589	6.14569	0.703748	0.0370165	0.587809	0.0421421	0.0612179	0	0	0.0171536	1.11227	0.259464	0	0.0628683	0	0	0.0500869	2.4921	0.0619084	0	0	0	3.09212	0.810386	0.0191634	0.364454	0.412877	0	0.338019	0.355273	0.283315	0.0164252	0.0945619	0.356814	0.536459	1.54018	0.853819	1.18697	0.972036	0.313118
A_D24_SS_269004_length_2726_cov_5.0000	2726	plasmid	ICEberg|362,ICEberg|362,ICEberg|362,ICEberg|812	tnpA		MLS__ermB	Bacteria;Firmicutes;Bacilli;Bacillales;Staphylococcaceae;Staphylococcus	2.24659	0.393598	0.785081	1.46067	0.688216	1.11701	0.122578	0.0211947	0.0821029	0.0375272	0.053099	0.0258814	0.474369	0.617669	0.544019	0.653452	0.450106	0.680998	0.243508	0.180222	0.108976	0.0263487	0.0410611	0.0628191	0	0.113741	0.134931	0.553964	0.242258	0.0217809	0	0.0733043	0	0.0165216	0	0	0	0.0860678	0.611917	0.146947	0.0474632	0.078739
A_D24_SS_270124_length_8104_cov_9.0100	8104	chromosome				vanRI	Bacteria;Firmicutes;Clostridia;Clostridiales	0.00635043	0	0.00621373	0	0	0.0156557	0	0.0142588	0.0345219	0.018935	0.119075	0.266981	0	0	0	0	0	0.0110396	0	0	0	0	0.00690601	0.139992	0.0171512	0.239124	0.188035	0	0.0523865	0.113562	0.732581	0.55172	0.21637	0	0.0447932	0.050833	0.0355905	0	0.0144445	0	0.0127724	0.536342
A_D24_SS_295004_length_1306_cov_3.0000	1306	unclassified				MLS__mefA	Bacteria;Firmicutes;Clostridia;Clostridiales	0.177326	0.800488	0.366296	0.272218	0.554081	0.485736	0.0150503	0.0884791	0.0428431	0.0391651	0.0369444	0.0360147	0	0	0	0.0879963	0	0.0685031	0.0350532	0.0683956	0.0974843	0.0366649	0.0857065	0	0.0354756	0.158273	0	0.0680166	0.0361188	0	0	0	0.0679808	0.0344854	0	0	0	0	0	0	0.0792555	0
A_D24_SS_298460_length_1479_cov_8.0000	1479	unclassified	ICEberg|440		IV	aminoglycoside__aadA,trimethoprim__dfrA12	Bacteria;Proteobacteria;Gammaproteobacteria;Enterobacterales;Enterobacteriaceae;Klebsiella	0.260973	0.111609	0.0680947	0.128201	0.0362422	0.068627	0.358827	0.0390648	0	0.0691679	0	0	0.0989805	0	0	0	0	0	0	0.0301976	0	0	0	0	0.093978	0.55904	0	0.0600606	0.015947	0	0.338742	0.27022	0.510246	0.0304516	0.175314	0.10445	0.0390028	0	0.158294	0.0677107	0.13997	0
A_D24_SS_321657_length_1251_cov_4.9694	1251	plasmid				MLS__ermF	Bacteria	0.0411382	3.16679	0.684295	0.113674	0.17139	0.0405673	0.487073	1.17771	0.0447267	0.081774	0.0385686	0	0	0	0	0	0.0891642	0.0893936	0	0	0.882008	0	0	0	0.222212	0.20654	0	0	0	0	0	0.119801	0.0354848	0	0	0	0	0	0	0	0	0
A_D24_SS_322190_length_1810_cov_23.7340	1810	plasmid				MLS__ermF	Bacteria;Bacteroidetes;Bacteroidia;Bacteroidales	0.284331	4.84871	1.5858	0.746389	1.4363	0.574789	0	0.0957627	0	0.0565189	1.05295	1.65013	0.134799	0.262044	7.46505	0.714302	8.2888	6.40096	0	0	0.0234465	0	0.216444	4.13921	0.153584	3.02634	1.26285	0.245386	1.34216	0.8693	0.415192	0.358806	0.122628	0	0.343808	0.142248	0.573664	0.226843	0.161683	0.636275	1.91575	0.474348
A_D24_SS_333227_length_1706_cov_12.0000	1706	chromosome				tetracycline__tetX2	Bacteria	2.02115	1.54813	0.546065	1.37539	0.801205	0.312351	0.322603	0.406402	0.836345	0.13492	0.565643	0.261919	0.371844	0.611642	0.434641	0.235774	0.588452	0.301538	0.0268344	0.104718	1.85325	0	2.01754	0.50189	0.190104	0.0908727	0.154003	0.0781035	0	0	0.0587337	0.029283	0	0.0263997	0.0303973	0.030184	0.185972	1.34089	1.32085	1.0713	0.227523	0.251633
A_D24_SS_353985_length_1252_cov_18.8218	1252	unclassified	ICEberg|65		III	MLS__ermG	Bacteria;Bacteroidetes;Bacteroidia;Bacteroidales;Barnesiellaceae;Coprobacter,Bacteria;Firmicutes;Bacilli;Lactobacillales;Enterococcaceae;Enterococcus,Bacteria;Firmicutes;Clostridia;Eubacteriales;Peptostreptococcaceae;Clostridioides	0.369948	1.64805	1.66915	0.548987	1.34862	0.689093	1.13036	0.807584	0.64802	0.531106	0.423916	0.488384	0.292317	0.340951	0.5758	0.504854	0.735017	0.571662	0.310803	0.535091	0.355911	0.0573694	0.134105	1.00873	0	0.144462	0.0419696	0.372489	0.150707	0	0.0400159	0	0	0	0.10355	0.0822586	0.184297	0.117123	0.140246	0.159975	0.0413369	0.19287
A_D24_SS_371670_length_1570_cov_4.0000	1570	plasmid			IV	tetracycline__tetT	Bacteria;Firmicutes;Tissierellia;Tissierellales;Peptoniphilaceae;Helcococcus,Bacteria;Firmicutes;Tissierellia;Tissierellales;Peptoniphilaceae;Peptoniphilus	2.67153	0.911209	0.625441	0.84539	1.3998	0.646493	0.751175	0.552008	0.32075	0.130318	0.0921962	0.119835	0.870272	0.362523	1.18073	0.823494	1.20781	1.29639	0.131215	0.128013	0.0540614	0	0.142589	0.381756	0.147551	0.230404	0	0.636518	0.0600907	0.113455	0	0	0	0	0.0330304	0	0.0367421	0.11208	0.0559197	0	0.197785	0.0341787
A_D24_SS_373820_length_1382_cov_3.0000	1382	unclassified	ICEberg|16,ICEberg|44		IV	aminoglycoside__aph(3'')-I,aminoglycoside__aph(6)-I	Bacteria;Proteobacteria;Betaproteobacteria;Burkholderiales;Alcaligenaceae;Achromobacter,Bacteria;Proteobacteria;Gammaproteobacteria;Pseudomonadales;Pseudomonadaceae;Pseudomonas	0.633058	0.378233	0	0.874643	0.0775719	0	0.0853361	0	0	0.0370113	0.0349127	0	0.247165	0.0686397	0	0	0	0	0.0331255	0.0323171	0	0	0.0404966	0	0.0670494	0.186962	0.0380217	0.0321381	0.0341325	0.042963	0	0	0	0	0	0	0.0417403	0.0424423	0.0423511	0.0362316	0.074897	0.116485
A_D24_SS_375036_length_2240_cov_5.0000	2240	chromosome				mexK	Bacteria;Proteobacteria;Gammaproteobacteria;Pseudomonadales;Pseudomonadaceae;Pseudomonas;Pseudomonas sp. C27(219)	0.13785	0.0245638	0	1.46016	0.215366	0	0.80729	0	0	0	0	0	0.0217846	0	0	0	0	0	0	4.74537	0	0	0	0	3.5886	1.01507	0	0	0	0	0.0894641	0.122662	0	0	0	0	0	0.353502	0.156775	0.290597	0.542953	0.143734
A_D24_SS_375478_length_3867_cov_7.9793	3867	chromosome	ICEberg|321,ICEberg|791,ICEberg|791,ICEberg|791		I	aminoglycoside__aadE	Bacteria;Firmicutes;Bacilli;Bacillales;Staphylococcaceae;Staphylococcus	1.69018	6.37453	6.4524	2.05937	6.17527	4.08806	3.94945	4.4823	3.5667	2.00392	1.27267	1.62987	1.12308	1.09161	2.49808	1.87229	1.41342	2.52756	1.39694	1.14341	2.34304	0.210508	1.45452	4.99298	0.125802	0.100225	0.251384	1.4759	1.06126	0.483659	0.0647787	0.0387563	0	0.046587	0.107283	0.0399487	1.20084	1.1907	0.696237	0.511468	0.495188	0.416297
A_D24_SS_385535_length_1322_cov_10.0466	1322	plasmid	ICEberg|43,ICEberg|440,ICEberg|440	tnpA, tnpA, tnpA	IV	aminoglycoside__aph(3')-I	Bacteria;Proteobacteria;Gammaproteobacteria;Enterobacterales;Morganellaceae;Proteus	0.973221	0	0.0380908	0.519918	0.121639	0	0.0594728	0.0874082	0	0	0	0	0.0738236	0.681672	0	0	0	0	0	0	0	0	0	0	0.490648	0.938147	0	1.15909	2.51556	0	0	0	0.033579	0	0	0	0.392713	2.95051	0.575553	0.151504	0	0
A_D24_SS_398765_length_3148_cov_5.0000	3148	unclassified	ICEberg|107		III	tetracycline__tet32	Bacteria;Firmicutes;Clostridia;Eubacteriales;Clostridiaceae;unclassified Clostridiaceae genus,Bacteria;Firmicutes;Clostridia;Eubacteriales;Oscillospiraceae;Flavonifractor	0.179829	0.375792	0.415901	0.2861	0.48528	0.701274	0.280975	0.513898	0.604322	0.0324966	0.214578	0.179295	0.13951	0.150667	0.366405	0.19166	0.265751	0.262882	0.116339	0.0141875	0.181993	0.228165	0.151116	0.312788	0.191329	0.426805	1.1267	0	0.059938	0.0377223	0.0795741	0.079347	0.451247	0.185989	0.0988394	0.294438	0	0	0	0.015906	0.0164402	0
A_D24_SS_431348_length_2018_cov_5.0000	2018	chromosome				rphB	Bacteria	0	0	0.0249534	0	0	0	0	0.0429461	0.0693176	0	0.0239095	0.0466156	0	0	0.0408269	0	0	0.133001	0	0	0.210298	0	0	0	0.769125	3.81554	1.53628	5.33726	5.14255	6.67894	0	0	0	0	0	0	0.428779	0.203462	0.928115	1.57561	1.79523	1.67523
A_D24_SS_441033_length_1670_cov_8.0000	1670	unclassified	ICEberg|325,ICEberg|325		III	MLS__mefA	Bacteria;Firmicutes;Bacilli;Lactobacillales;Streptococcaceae;Streptococcus,Bacteria;Firmicutes;Clostridia;Eubacteriales;Lachnospiraceae;Anaerocolumna,Bacteria;Firmicutes;Clostridia;Eubacteriales;Lachnospiraceae;Blautia,Viruses;Uroviricota;Caudoviricetes;Caudovirales;Siphoviridae;Erysipelothrix phage phi165	0.308167	0.428323	0.0753833	0.397384	0.593796	0.197529	0.976902	0.242178	0.134019	0.336914	0.0866754	0.0281648	0.05844	0.0284012	0	0.206449	0.10019	0.294646	0.0822386	0.106976	0.381181	0.0573465	0.134051	0.0512709	0.110973	0.123775	0	0.172872	0.0564924	0	0.15	0.0598286	0	0.0809065	0.0310525	0.154173	0	0	0.0350475	0	0	0
A_D24_SS_441417_length_3731_cov_6.0000	3731	unclassified				aadS	Bacteria	0.910377	0.877477	1.2012	1.68976	5.06426	13.2893	0.215997	0.139371	0.239949	0.383862	0.61427	0.699665	0.640866	0.559347	0.0883288	0.331124	0.298967	0.137878	0.0490801	0.107735	0.0454979	0.0641709	0.0450011	0.218015	1.05552	0.93491	0.0704181	0.0357128	0.012643	0	0.389412	0.435164	0.499716	0.380245	0.31968	0.220826	0	0.133629	0.0470619	0.201308	0.00693565	0.0287647
A_D24_SS_461277_length_1608_cov_28.7601	1608	plasmid	ICEberg|1010,ICEberg|1010,ICEberg|440	qacEdelta	IV	aminoglycoside__aadA,sulfonamide__sul1,multidrug__qacEdelta1	Bacteria;Proteobacteria;Alphaproteobacteria;Hyphomicrobiales;Brucellaceae;Ochrobactrum,Bacteria;Proteobacteria;Gammaproteobacteria;Enterobacterales;Enterobacteriaceae;Escherichia,Bacteria;Proteobacteria;Gammaproteobacteria;Pseudomonadales;Pseudomonadaceae;Pseudomonas	0.208032	0.102655	0.0313159	0.206353	0.0666694	0.0789018	0.122237	0.0359309	0	0	0	0	0.121387	0	0	0	0	0	0	0.0277751	0	0	0	0	2.72282	2.94053	0.0326778	0	0.0586706	0	0.0311566	0.108737	0.0552132	0.0280087	0	0	0	0.182386	0	0.0311393	0.128741	0.033371
A_D24_SS_9150_length_40683_cov_21.2717	40683	chromosome				rsmA	Bacteria;Proteobacteria;Gammaproteobacteria	0.681201	0.0175823	0.0334197	1.0335	0.0270099	0.0212065	0.0454155	0.00639077	0	0.00125727	0	0.00115614	0.00299864	0.0477996	0	0.00847454	0	0	0	0.233285	0	0	0	0	1.77089	4.05962	0	0.0447609	0.0568146	0	0.011699	0.00491182	0	0	0	0	0.0581346	0.164361	0.0503533	0.0572315	0.0483407	0.0164874
A_D24_SS_94388_length_1044_cov_3.0000	1044	plasmid	ICEberg|409		IV	MLS__erm(TR)	Bacteria;Firmicutes;Bacilli;Lactobacillales;Streptococcaceae;Streptococcus	0.29577	0.500688	0.313519	0.272427	0.205372	0.243054	0.0376547	0.0553418	0.10719	0	0	0.0450528	0	0	0.0394582	0	0.160265	0.0428473	0	0.2139	0	0	0.160823	0	0	0.0494983	0.0503314	0.1489	0.180732	0	0	0.0478514	0	0	0	0	0	0.0561831	0	0.0479617	0	0
A_D24_SS_97900_length_1313_cov_3.0000	1313	chromosome				rsmA	Bacteria	0	0	0	0	0	0	0	0	0	0	0	0	0	0	0	0	0	0	0	0	0	0	0	0	0.352865	0.551004	0.0800396	0	0	0	0.343411	0.190239	0.135237	0	0	0	0	0	0	0	0	0
A_D24_TCM_10173_length_2568_cov_12.8863	2568	chromosome				MLS__ermF	Bacteria	10.5914	15.5449	3.51002	13.2165	5.23915	0.731206	0.160736	2.35112	4.69544	0.00995904	0.901857	0.238106	1.93821	1.99472	5.8872	0.626528	1.32481	1.32386	0.0178269	0	6.06496	0	7.14835	0.958585	0.0721669	0.140862	0.347851	0.069182	0.0642909	0.023121	0	0.116722	0.0345728	0.0701526	0.454361	0.0300782	0	0	0	0	0	0
A_D24_TCM_102771_length_2005_cov_14.0000	2005	plasmid				lnuG	Bacteria	1.12938	0.343036	0.389286	0.732902	0.294077	0.24046	0.0196067	0	0	0	0	0.0234589	0.389406	0.307526	0.657466	0.931422	0.723231	0.91473	0	0	0	0	0	0.0213522	0	0	0	0.16614	0	0	0	0	0	0	0	0	0	0.0877634	0	0	0	0.0267634
A_D24_TCM_103897_length_1234_cov_198.9607	1234	unclassified				EreD	Bacteria;Bacteroidetes;Bacteroidia;Bacteroidales;Bacteroidaceae;Bacteroides,Bacteria;Bacteroidetes;Flavobacteriia;Flavobacteriales;Flavobacteriaceae;Myroides,Bacteria;Bacteroidetes;Flavobacteriia;Flavobacteriales;Weeksellaceae;Riemerella	1.08433	0.824899	0.612107	1.09478	0.304064	0.472951	0.573425	0.515029	0.884186	0.435228	0.997049	0.933842	5.53617	3.65142	2.16988	3.11988	7.09582	2.9725	0	0	0.103172	0.0582062	0.249445	0.208158	0.112637	0.125631	0	0.0899815	0.0764525	0	0.0202998	0.0404837	0.0719472	0	0	0	0.0934929	0.760521	0.40316	0.608655	0.02097	0.130455
A_D24_TCM_105809_length_2119_cov_142.0253	2119	plasmid	ICEberg|837,ICEberg|837		I	MLS__lnuB	Bacteria;Firmicutes;Bacilli;Lactobacillales;Streptococcaceae;Streptococcus	1.16577	0.233698	0.475281	1.4205	0.480623	0.347272	0.361762	0.531689	0.264054	0.567256	0.307393	0.110984	10.6622	5.68534	4.87956	14.4671	8.17238	6.04808	0.0648128	0	0.791084	0	0.409381	0.535393	0.0655939	0.0243871	0.136386	0	0.0667832	0.0840607	0	0	0	0.0850174	0	0.048602	0.0272228	0.0553612	0	0	0.109907	0.113956
A_D24_TCM_106478_length_1251_cov_82.9649	1251	plasmid				OXA-347	Bacteria;Bacteroidetes;Flavobacteriia;Flavobacteriales;Flavobacteriaceae;Myroide,Bacteria;Bacteroidetes;Sphingobacteriia;Sphingobacteriales;Sphingobacteriaceae;Sphingobacterium	1.35756	0.395849	0.241516	1.17464	0.471322	0.365106	0.92701	0.646583	0.514357	0.040887	0.192843	0.18799	3.62762	2.46439	0.18111	1.51577	1.0031	0.160908	0.0365943	0	0	0.669845	0.0447373	0.0342216	0.111106	0	0	0.0355035	0	0	0	0.0399335	0.0354848	0.0360016	0	0.0411622	0.0461112	0.257877	0.116965	0.220141	0	0.0857884
A_D24_TCM_108255_length_2961_cov_22.7645	2961	plasmid		rep7_16_repD	IV	aminoglycoside__streptomycin-resistance-protein	Bacteria;Firmicutes;Bacilli;Lactobacillales;Enterococcaceae;Enterococcus,Bacteria;Firmicutes;Bacilli;Lactobacillales;Streptococcaceae;Lactococcus	0.929861	0.222991	0.119045	0.464257	0.099565	0.248521	0.0132764	0	0	0	0	0	0.510881	0.560639	0.208685	0.514263	0.546232	0.453217	0.0927649	0	0	0	0	0	0	0	0	0.0149999	0.00796541	0	0	0	0	0	0	0	0	0	0	0	0.0174785	0
A_D24_TCM_118760_length_1915_cov_77.6342	1915	plasmid	ICEberg|107		III	tetracycline__tetW	Bacteria;Firmicutes;Clostridia;Eubacteriales;Lachnospiraceae;Enterocloster,Bacteria;Firmicutes;Clostridia;Eubacteriales;Oscillospiraceae;Faecalibacterium	0.376237	3.39045	3.81286	0.643581	2.98101	2.94163	1.37539	1.81024	1.88458	0.761235	1.36056	1.12983	1.83468	1.16408	5.03367	2.50551	1.48532	5.12731	4.13569	0.9912	1.42938	0.387575	0.438379	1.82199	0	0	0	0.0347897	0	0	0.0261618	0.0782614	0.0695427	0	0.108319	0.0941141	0	0	0.0152818	0	0	0
A_D24_TCM_121560_length_1242_cov_24.7457	1242	plasmid	ICEberg|45		IV	tetracycline__tetM	Bacteria;Bacteroidetes;Bacteroidia;Bacteroidale	3.60496	1.10755	0.56762	1.29765	0.258948	0.122584	5.82393	3.48894	1.35152	0	0	0	40.5663	24.727	2.28857	10.1784	13.5614	3.85377	0	0	0	0	0	0	0	0	0	0	0.07596	0	0	0	0	0	0	0	0	0	0	0	0	0
A_D24_TCM_125577_length_1013_cov_10.0000	1013	unclassified	ICEberg|409		IV	MLS__erm(TR)	Bacteria;Firmicutes;Tissierellia;Tissierellales;Tissierellaceae;Schnuerera;Schnuerera ultunensis	0	0	0	0	0	0.0500984	0	0	0.0552351	0	0	0	0.144514	0.140464	0.0813314	0.113448	0.220226	0.309109	0	0	0.0837871	0	0.0552481	0	0	0	0	0.0657673	0.442375	0.0586129	0	0	0	0	0	0	0.11389	0.434268	0.173334	0.222433	0.383173	0.450262
A_D24_TCM_142807_length_1535_cov_40.0961	1535	unclassified	ICEberg|937			MLS__mefA		2.54805	0.734835	1.2794	3.44322	1.03014	1.25634	0.243296	0.752793	0.182258	0.0999667	0.0628656	0.153209	0.572217	0.525284	0.778265	1.16046	0.835675	1.64651	0	0	0.262647	0	0	0.16734	0	0	0	0.115739	0.0153652	0.0773614	0	0.0325452	0	0	0	0	0	0.0764237	0	0.0163101	0.0337159	0.0699161
A_D24_TCM_146393_length_1253_cov_17.0000	1253	unclassified				aadS	Bacteria	0.0821451	0.043913	0.120565	0.0567465	0.128337	0.0810051	0.0313739	0	0	0.0408217	0	0	1.0515	0.94633	0.0328766	0.940114	0.556387	0.249903	0	0	0	0	0	0	0.221857	0.123726	0	0	0	0	0.0399839	0	0.0708562	0	0	0	0	0	0	0	0	0
A_D24_TCM_148786_length_1389_cov_5.0000	1389	plasmid			III	chloramphenicol__catQ	Bacteria;Firmicutes;Bacilli;Lactobacillales;Streptococcaceae;Streptococcus	0.111153	0.554587	0.507548	0.102381	0.4052	0.200953	0.42453	0.166384	0	0.405073	0.0868418	0.0338626	0.140525	0.0682938	0.23726	0.124107	0.481833	0.547483	0.263669	0.192926	0.366637	0.0344739	0.241755	0.123286	0.0333558	0.0372039	0	0.0639523	0	0	0.108207	0	0	0	0.0373346	0	0	0	0	0	0	0
A_D24_TCM_152534_length_2908_cov_7.0000	2908	unclassified	ICEberg|445		III	tetracycline__tet44	Bacteria;Firmicutes;Clostridia;Clostridiales;Clostridiaceae	2.24756	0.340582	0.294379	1.49151	0.377869	0.383938	0.33796	0.238419	0.086585	0.386964	0.298655	0.0161744	0.0671216	0.0652408	0.0141659	0.0395197	0.652082	0.261504	0.0157426	0.0614337	0.0145936	0	0	0	0	0	0	0	0	0	0.0516849	0.0343582	0.0152653	0.0154876	0	0	0	0	0	0	0	0
A_D24_TCM_15510_length_2574_cov_20.0000	2574	unclassified				Erm(47)	Bacteria;Firmicutes;Tissierellia;Tissierellales;Peptoniphilaceae;Helcococcusi,Bacteria;Firmicutes;Tissierellia;Tissierellales;Peptoniphilaceae;Peptoniphilus	0.79975	0.149635	0.313013	0.506434	0.322779	0.295744	0.106908	0.0897853	0.0217378	0.059615	0.0187449	0.045683	0.132705	0.313252	0.232058	0.133943	0.541688	0.391019	0	0	0.131898	0.0186031	0	0.14969	0.0359993	0	0	0.0517656	0.036652	0.0230672	0	0	0	0	0	0	0	0	0.0454773	0	0	0
A_D24_TCM_155232_length_31430_cov_29.1239	31430	chromosome	ICEberg|2,ICEberg|2,ICEberg|2,ICEberg|2,ICEberg|2,ICEberg|2,ICEberg|2,ICEberg|2,ICEberg|2,ICEberg|2,ICEberg|2,ICEberg|2,ICEberg|2,ICEberg|2,ICEberg|2,ICEberg|2,ICEberg|2,ICEberg|2,ICEberg|2,ICEberg|2,ICEberg|2		III	tetracycline__tetQ	Bacteria;Bacteroidetes;Bacteroidia;Bacteroidales;Bacteroidaceae;Bacteroides,Bacteria;Bacteroidetes;Bacteroidia;Bacteroidales;Bacteroidaceae;Phocaeicola,Bacteria;Bacteroidetes;Bacteroidia;Bacteroidales;Odoribacteraceae;Butyricimonas,Bacteria;Bacteroidetes;Bacteroidia;Bacteroidales;Prevotellaceae;Prevotella	6.4203	8.74188	8.01243	8.96992	9.20941	6.29244	0.727319	0.784022	1.96895	0.698974	0.89959	0.775938	1.74742	0.641354	1.2956	0.863844	0.922735	1.36703	0.816398	3.02249	2.77205	0.054085	0.74788	0.510793	0.0191634	0.0369938	0.0468116	0.0268496	0.0427737	0.00755646	0.0438354	0.0317893	0.00988673	0.0100307	0.028049	0.0049151	0.00183535	0.00933108	0.0121044	0.00398282	0.00329328	0.00512192
A_D24_TCM_155306_length_1376_cov_6.3182	1376	plasmid	ICEberg|12,ICEberg|987		IV	aminoglycoside__aph(3'')-I,sulfonamide__sul2	Bacteria;Proteobacteria;Gammaproteobacteria;Enterobacterales;Morganellaceae;Proteus	2.13186	0.499846	0.146384	1.86026	0.506416	0.239733	0.528534	0.587846	0.467632	1.11518	0.175325	0.0341825	0.99297	0.344695	0.0299378	0.0835198	0.243193	0.0650182	0	0.0486871	0.0616834	0.278397	0.203366	0	0.202025	0.0751108	0	0.129113	0.0685628	0.0431503	0.0728196	0.145223	0.129045	0	0.150749	0.149691	0.146728	0.554155	0.127607	0.109169	0.206865	0.272983
A_D24_TCM_161178_length_43171_cov_75.4525	43171	chromosome			IV	tetracycline__tet36	Bacteria;Bacteroidetes;Bacteroidia;Bacteroidales	0.441075	0.0299516	0.013414	0.237719	0.0285574	0.0193966	0.171193	0.0769537	0.0453629	0.0112557	0.0201174	0.0174321	9.6304	4.43582	5.02393	6.36695	9.70791	6.79314	0	0	0.000983025	0.000554589	0.00583374	0.000991666	0.0236104	0	0	0.00925931	0.0109266	0.00275068	0	0	0	0	0	0	0	0.000679336	0.00135575	0	0.00119881	0.00372894
A_D24_TCM_162366_length_1511_cov_20.9818	1511	unclassified			IV	tetracycline__tetT	Bacteria;Firmicutes;Clostridia;Clostridiales;Lachnospiraceae;Epulopiscium	0.476833	0.29132	0.0999789	0.250971	0.301534	0.0335868	0.0650422	0	0.0370305	0.067703	0.0319321	0	0.226063	0.0941695	0.599785	0.266202	0.996591	0.532883	0.0605949	0.0295581	0.0280862	0	0	0.0566661	0	0	0	0	0.124874	0.0392951	0	0	0	0.0298067	0.0343201	0	0	0.0194094	0	0.0165692	0	0
A_D24_TCM_163205_length_1413_cov_104.9175	1413	plasmid				MLS__ermF	Bacteria	0	2.60902	0.748391	0.167736	0.30348	0.161623	0	0	0	0.0361993	0.443907	0.632462	0.207208	0.0335669	3.96492	0.691329	4.06549	4.51124	0	0	0	0	0	1.6361	0	0.402292	0.14875	0	0.317145	0.0420204	0.159554	0.176776	0.0314164	0	0.0734009	0.0364429	0	0.166044	0	0.141747	0.567717	0.227858
A_D24_TCM_167458_length_1060_cov_5.0000	1060	unclassified				rphB	Bacteria;Firmicutes;Bacilli;Bacillales	0.58261	0.259542	0.0950114	0.245955	0.556249	0.0718156	0	0	0	0	0	0	0	0	0.116588	0.569195	1.10492	0.80181	0	0	0	0	0	0	0.174835	0.536263	1.48715	1.21512	0.867772	0.112028	0	0	0	0	0	0	0	0	0	0	0	0
A_D24_TCM_168784_length_5172_cov_51.9942	5172	plasmid			IV	tetracycline__tetL,tetracycline__tetL	Bacteria;Firmicutes;Bacilli;Bacillales;Paenibacillaceae;Paenibacillus,Bacteria;Firmicutes;Bacilli;Lactobacillales;Lactobacillaceae;Latilactobacillus,Sporosarcina ureae plasmid pSU1 strain DMV4	0.457722	0.111706	0.0584177	0.522414	0.792839	0.333621	0	0	0	0	0	0	0.00943492	0	0.00796488	0.455515	1.09452	0.588131	0	0	0	0	0	0	0.0447904	0.0699408	0.279392	1.9322	0.948531	0.843784	0	0	0	0	0	0	0	0.0680455	0	0	0	0
A_D24_TCM_175701_length_9158_cov_42.4011	9158	chromosome	ICEberg|107		III	tetracycline__tetW	Bacteria;Firmicutes;Clostridia;Eubacteriales;Oscillospiraceae;Oscillibacter	0.421467	7.60036	8.34685	1.15167	6.85099	5.70781	1.8222	4.52348	3.74222	1.6281	2.34714	1.98762	0.62875	0.688818	3.16222	0.875289	0.93786	2.48867	3.98658	0.997318	2.75028	0.407838	1.70808	4.60929	0.0101182	0.0112855	0.0172131	0.0145495	0.0103016	0.0129668	0.109412	0.049095	0.0290837	0.130324	0.450174	0.264273	0.0283449	0.0064048	0.0191732	0	0.0254305	0.0234377
A_D24_TCM_178475_length_3477_cov_36.7173	3477	unclassified			IV	MLS__erm(35)	Bacteria;Bacteroidetes	0.325627	0.213635	0.209998	0.0681654	0.0462486	0.0291916	0.435287	0.540048	0.981634	1.09596	1.49175	1.02133	5.24183	3.86043	1.06629	0.545365	1.40353	0.572505	0	0.0513803	0.061027	0	0.225346	0.313974	0	0	0	0.0127739	0.0271333	0	0	0	0	0	0.029829	0	0	0.0168695	0.0168333	0.0144009	0.0148846	0.015433
A_D24_TCM_181395_length_5432_cov_28.5388	5432	unclassified				tetM	Bacteria;Firmicutes;Clostridia;Clostridiales	0.378968	15.0371	12.0421	2.8012	18.068	7.93197	0.00723702	0.425455	0.824052	0.122413	1.04813	3.59345	1.25766	2.5147	5.69532	3.21582	5.05667	7.60091	0	0.0164441	0.00781262	0	0.463639	16.6532	0.0255879	0.228319	0.512691	0.212589	0.477617	0.360709	0	0	0	0	0.0190934	0	4.17346	2.29999	0.840443	0.267321	0.533545	0.71126
A_D24_TCM_183769_length_22697_cov_80.9848	22697	unclassified				EreD	Bacteria;Bacteroidetes	0.163255	0.00727272	0.00887448	0.0918931	0.0141698	0.0156517	0.00606205	0.00509114	0.00739566	0.00450717	0.0127548	0	9.55115	4.43018	4.98209	5.85958	9.79829	6.31364	0	0	0	0	0	0.00188621	0.0367432	0.00227679	0	0.00195686	0.0124698	0	0.00220733	0	0	0.00198431	0	0	0	0.0116292	0.0296553	0.00441222	0.00228021	0.00709265
A_D24_TCM_185752_length_1305_cov_24.0000	1305	plasmid	ICEberg|325,ICEberg|325			MLS__mefA	Bacteria;Firmicutes;Bacilli;Bacillales;Listeriaceae;Listeria,Bacteria;Firmicutes;Clostridia;Eubacteriales;Peptostreptococcaceae;Clostridioides	0.157744	0.695693	0.463044	0.50853	0.513431	0.213887	0.120495	0.221367	0.150066	0.313561	0.0739453	0.180211	0.261748	0.0726897	0.0631331	0.132096	0.0854746	0.171389	0.0526201	0.273792	0.422756	0	0.128658	0.0984166	0	0	0	0.0680687	0.0903662	0.0909959	0	0	0	0.0345119	0.0794755	0.0394589	0	0.0449465	0	0.0191847	0	0
A_D24_TCM_187872_length_1693_cov_12.0000	1693	plasmid			III	tetracycline__tetW	Bacteria;Actinobacteria;Actinomycetia;Bifidobacteriales;Bifidobacteriaceae;Bifidobacterium,Bacteria;Actinobacteria;Coriobacteriia;Coriobacteriales;Atopobiaceae;Parolsenella	0.273582	1.07251	0.758464	0.195993	0.126644	0.254798	0.2322	0.375396	0.264398	0.211487	0.113997	0.138911	0.028823	0.0560308	0.316318	0	0.296485	0.211376	0.0540809	0.118713	0.0501337	0.0848511	0.280989	0.101149	0	0	0	0	0	0	0	0	0	0	0.199099	0.0304157	0	0	0	0	0	0.0316956
A_D24_TCM_18885_length_1308_cov_6.0000	1308	plasmid	ICEberg|1010,ICEberg|1010,ICEberg|440	qacEdelta	IV	sulfonamide__sul1,multidrug__qacEdelta1		0.4328	0.273432	0.076997	0.126841	0.286862	0	0.0300547	0	0	0	0	0	0.186534	0.0362615	0	0	0.0852786	0	0	0	0	0	0	0	0.0354214	0.0592618	0	0.0339563	0	0	0	0.0763866	0.0678768	0	0	0	0	0.179374	0.0894943	0.0382814	0.237403	0.123075
A_D24_TCM_19122_length_1195_cov_777.3378	1195	unclassified			III	MLS__ermF	Bacteria;Bacteroidetes;Bacteroidia;Bacteroidales;Dysgonomonadaceae;Fermentimonas	9.43146	40.9104	27.4746	19.7939	31.3763	23.485	1.41456	2.80423	3.34782	3.36004	3.99722	7.06512	5.00224	11.2721	50.4329	13.2715	50.7084	81.6229	0.0766184	0.579302	0.674749	0.400706	1.9436	8.13234	2.44256	11.892	1.40709	0.966348	1.875	2.80726	0.293472	0.334439	0.185738	0.0376887	0.130187	0.150819	1.54471	1.49706	0.906102	0.64947	1.45084	5.34361
A_D24_TCM_2350_length_1816_cov_51.8675	1816	plasmid			IV	MLS__erm(35)	Bacteria;Bacteroidetes;Flavobacteriia;Flavobacteriales;Weeksellaceae;Ornithobacterium;Ornithobacterium rhinotracheale	1.31777	0.30299	0.415936	0.495948	0.560816	0.33535	1.02825	0.509047	0.24649	0.0563322	0.026569	0	3.52008	2.54649	0.362946	1.72448	2.01161	0.504965	0	0	0	0	0.0308185	0	0.0255128	0	0	0.0366863	0	0	0.013794	0	0	0	0.028556	0	0	0	0	0.0275727	0.0284988	0
A_D24_TCM_24114_length_2514_cov_47.2857	2514	unclassified	ICEberg|65,ICEberg|65		III	MLS__ermG	Bacteria;Firmicutes;Bacilli;Bacillales;Bacillaceae;Bacillus;Bacillus cereus	0.0204709	0.339243	0.250378	0.150842	0.106607	0.222055	0.226737	0.0804371	0.178053	0.122075	0.307076	0.130965	0.077641	0.245263	0.16386	0.0228566	0.354954	0.231314	0.0910491	0.204302	0.202569	0.0190471	0.0667856	0.29801	0.0921463	0.0719439	0.0418027	0.141336	0.0656719	0.0472354	0.109606	0	0.0176577	0.116447	0.391924	0.327725	0.0803094	0.08166	0.0582033	0.0995864	0.133811	0.0640342
A_D24_TCM_30556_length_2232_cov_53.0363	2232	unclassified	ICEberg|321,ICEberg|321,ICEberg|791		I	aminoglycoside__aad(6),aminoglycoside__aph(3''')-III	Bacteria;Firmicutes;Bacilli;Bacillales;Staphylococcaceae;Staphylococcus	2.17892	3.13079	3.38414	2.22994	3.24207	2.8649	1.54992	2.36854	2.03056	0.779161	0.551236	1.01151	0.677742	0.435625	1.61492	0.991161	0.549726	1.4029	0.769144	1.07053	1.23588	0.193082	0.852534	2.18659	0.0207577	0.115762	0.0235421	0.68652	0.369846	0.345821	0	0	0	0.0201783	0.0464675	0	0.129223	0.105117	0.157337	0.157036	0.104342	0.180311
A_D24_TCM_31887_length_1055_cov_5.0000	1055	plasmid	ICEberg|1028,ICEberg|987		IV	chloramphenicol__chloramphenicol-exporter	Bacteria;Bacteroidetes;Flavobacteriia;Flavobacteriales;Flavobacteriaceae;Myroides,Bacteria;Bacteroidetes;Flavobacteriia;Flavobacteriales;Weeksellaceae;Chryseobacterium	0.682933	0.417236	0.0477308	0.853689	0.152423	0.12026	0.242204	0.438118	0	0	0	0	0.185014	0.0899148	0	0.054466	0.211459	0	0	0	0	0	0	0	0.0658737	0	0	0	0	0	0	0	0	0	0	0	0.109356	0.500376	0.221912	0.379693	0.0981116	0.254316
A_D24_TCM_32183_length_8590_cov_47.6071	8590	chromosome				aadS	Bacteria;Bacteroidetes;Bacteroidia;Bacteroidales	2.25566	1.04729	1.57106	2.11075	0.99529	1.06048	1.66124	2.47183	5.52692	5.31742	8.97303	6.3544	0.982765	0.64602	1.35236	0.990025	1.53877	2.37463	0	0.129983	0.289014	0	1.41382	1.69949	0.0161808	0.0360952	0	0.0103411	0.0192199	0.0345604	0.0116647	0.0232628	0	0.00524307	0.0482959	0.0119893	0.120877	0.245819	0.166934	0.227335	0.162672	0.0624687
A_D24_TCM_32470_length_17432_cov_27.2775	17432	chromosome			III	tetracycline__tet32	Bacteria;Firmicutes;Clostridia;Clostridiales	0.184517	2.59301	2.58395	0.55473	3.29171	1.73368	0.139818	0.273439	0.46542	0.0513492	0.286473	0.955166	0.389103	0.618996	1.46397	0.766396	1.41734	2.05546	0.145753	0.0627711	0.038952	0.133226	0.242397	2.70517	0.0425252	0.0741112	0.123588	0.0624233	0.117711	0.103886	0.0603544	0.0429872	0.0331051	0.0206691	0.0297486	0.0487407	1.03907	0.430694	0.199776	0.0517036	0.152898	0.115436
A_D24_TCM_34811_length_1567_cov_185.2931	1567	unclassified				MLS__ermF	Bacteria;Firmicutes;Erysipelotrichia	1.72422	1.50988	1.78351	2.54103	3.57462	1.45739	0.0501742	0.036871	0.0714143	0	0	0	0.46711	2.2701	11.1595	3.17194	8.98691	16.2145	0	0	0	2.12378	0.250009	0	0.325235	0	0.0838321	0.0283439	0	0	0.127887	0.0956417	0.113316	0	0	0	0	0	0	0	0	0
A_D24_TCM_35203_length_1640_cov_799.2508	1640	plasmid	ICEberg|383		IV	tetracycline__tetM	Bacteria;Firmicutes;Clostridia;Eubacteriales;Peptostreptococcaceae;Clostridioides	1.4435	0.486484	0.614098	1.1706	0.392211	0.897403	0.215734	0.105689	0.238824	0.0623776	0	0.22944	38.8743	35.7316	12.509	51.7505	28.3622	2.23663	0.0837429	0.0816993	0.116446	0.175187	0.0341258	0.130522	0	0	0.160201	0	0.0719073	0	0	0	0.0270679	0	0	0	0	0	0.107066	0	0	0
A_D24_TCM_40904_length_2268_cov_32.8199	2268	unclassified	ICEberg|837,ICEberg|937		III	aminoglycoside__ant(9)-I	Bacteria;Firmicutes;Bacilli;Lactobacillales;Streptococcaceae;Streptococcus;Streptococcus suis	0.918998	0.630775	0.832607	1.80789	0.839011	0.637727	0.580659	0.815194	0.246707	1.12764	0.393568	0.290341	0.408797	0.554187	1.66194	0.30403	0.8115	1.06506	0.565179	0.187078	1.10399	0.063339	0.888354	0.688981	0.0612846	0.0227849	0.0231684	0.450415	0.0831943	0.0261794	0	0	0.0195729	0	0.114325	0	0.152606	0	0.206452	0.132466	0.0684575	0.0709797
A_D24_TCM_43363_length_3294_cov_77.5379	3294	unclassified			IV	MLS__erm(35)	Bacteria;Bacteroidetes;Flavobacteriia;Flavobacteriales;Flavobacteriaceae;Avrilella	0.148424	0.91872	0.565626	0.374152	0.659043	0.747225	0.0954742	0	0	0.124225	0.0878858	0.0785347	0.111105	1.2743	4.95233	1.25599	4.80853	7.86283	0	0	0.025767	0	0.0764567	0.298925	0	0.203944	0.0717841	0.0269671	0.0644415	0.063088	0.0152094	0.0606641	0.0875969	0.0273455	0.0236146	0	0.0875609	0.10684	0.0533054	0.106407	0.109981	0.0814521
A_D24_TCM_45654_length_1275_cov_5.0000	1275	unclassified	ICEberg|445		III	aminoglycoside__ant(9)-I	Bacteria;Firmicutes;Bacilli;Lactobacillales;Streptococcaceae;Streptococcus	0.484366	0.798373	0.552929	0.20448	0.126123	0.0398037	0.524153	0.135946	0.351078	4.41291	0.71901	0	0.344452	0.1116	0.226165	0.495747	0.131229	0.350844	0.143622	0.315263	0.299564	0.150225	0.526742	0.0335774	0.109014	0.0810608	0.0206063	0.0696703	0.073994	0	0.039294	0	0	0.0353239	0.0406727	0.0403873	0	0	0.0459053	0	0.0405913	0
A_D24_TCM_47084_length_4345_cov_73.6273	4345	chromosome	ICEberg|791,ICEberg|791,ICEberg|829,ICEberg|829,ICEberg|837		I	aminoglycoside__aadE,aminoglycoside__ant(9)-I	Bacteria;Firmicutes;Bacilli;Lactobacillales;Enterococcaceae;Enterococcus,Bacteria;Firmicutes;Clostridia;Eubacteriales;Lachnospiraceae;Herbinix,Bacteria;Firmicutes;Clostridia;Eubacteriales;Peptostreptococcaceae;Clostridioides	1.52793	4.25494	3.56375	1.34734	3.27534	1.89216	2.47902	2.10098	2.14412	1.37733	0.627408	0.882248	0.932148	0.671334	1.04289	1.19023	1.10389	1.15821	0.663776	0.632159	1.53344	0.132247	0.805039	2.22677	0.202599	0.0475731	0.241869	0.638879	0.347406	0.314297	0.0345914	0	0.0408667	0.0621928	0.0596752	0.0592565	1.06873	1.01246	0.505143	0.33996	0.381156	0.327274
A_D24_TCM_52489_length_1493_cov_12.0000	1493	unclassified	ICEberg|64		III	aminoglycoside__aadE	Bacteria;Bacteroidetes;Bacteroidia;Bacteroidales;Odoribacteraceae;Butyricimonas	0.379171	0.221124	0	0.126999	0.107707	0.0339917	0.97423	0.270889	0.112431	0.239817	0.0646341	0.0315038	0.0326841	0	0.082775	0.0384873	0.112067	0.209731	0.628586	0.26923	0.255823	0.208472	0.149943	0.172048	0.0310323	0	0.0351949	0	0.0631898	0	0	0	0	0.0301661	0	0	0.115911	0.137504	0.333221	0.100614	0.173322	0
A_D24_TCM_53488_length_1080_cov_4.0000	1080	plasmid				lnuG	Bacteria	0.0476518	0.0509472	0.0699389	0.0877819	0.198527	0	0	0	0	0.0473608	0	0	0	0	0	0.319231	0.826255	1.0976	0	0	0	0	0	0	0	0.0239242	0.0486537	0.205624	0	0	0	0	0	0	0	0	0	0.0271552	0.270969	0	0	0
A_D24_TCM_54594_length_2221_cov_13.0000	2221	unclassified	ICEberg|829		I	aminoglycoside__aadE	Bacteria;Firmicutes	0.614045	0.297288	0.396772	0.597597	0.374081	0.262774	0.123899	0.0650347	0.0251928	0.02303	0.0217241	0.0423549	0.0659127	0.256263	0.12056	0.25872	0.602671	0.100704	0.0618363	0	0.0191077	0	0.0629968	0	0	0	0	0.0199977	0.0849548	0.0267334	0	0	0	0	0.0466976	0	0.0259726	0	0	0	0	0
A_D24_TCM_55879_length_6703_cov_15.0000	6703	plasmid		tnpA	III	aminoglycoside__aad(9),MLS__ermA	Bacteria;Firmicutes;Bacilli;Bacillales;Staphylococcaceae;Staphylococcus	0.27256	0.0410436	0.0150249	0.0495025	0.0159935	0.0227136	0.0645124	0.0172391	0.0417374	0	0.00719817	0	0.422236	0.212278	0.178224	0.677229	1.0151	1.00103	0.0341485	0	0	0	0	0	0	0	0	0	0	0	0	0.0149058	0	0.00671908	0	0	0	0	0	0	0	0
A_D24_TCM_68079_length_2594_cov_32.0020	2594	plasmid	ICEberg|409		IV	MLS__erm(TR)	Bacteria;Firmicutes	0.178556	0.296963	0.116475	0.109643	0.165311	0.13695	0.212167	0.200459	0.0215702	0.167607	0.0558011	0.0181323	2.50195	0.658243	1.20693	2.55853	1.17178	1.1985	0.123537	0.0172175	0.114521	0	0.0647259	0.148535	0.0357218	0	0.0405135	0.0684886	0.0545542	0	0	0	0	0	0.0199914	0	0.0222379	0.203507	0.40614	0.0965151	0.0798055	0.0620593
A_D24_TCM_69890_length_3151_cov_64.4452	3151	chromosome				lnuD	Bacteria;Firmicutes;Clostridia;Clostridiales;Clostridiaceae;Haloimpatiens;Haloimpatiens lingqiaonensis	0.996286	3.798	1.47025	0.812352	2.47512	1.28847	1.27878	1.08183	0.657019	1.12006	0.398122	0.306005	7.09273	3.98888	12.2171	13.4308	9.51367	9.57541	0.290571	0.21261	0.87543	0.17476	0.692696	0.699707	0.132333	0.262399	0.133408	0.415817	0.344315	0.169589	0.0794984	0.0317086	0	0.0428797	0.0493726	0.0326841	0.183069	0.390911	0.260048	0.262199	0.254581	0.289505
A_D24_TCM_76689_length_2040_cov_23.0000	2040	chromosome	ICEberg|827,ICEberg|937			MLS__mefA	Bacteria;Firmicutes;Bacilli;Bacillales;Bacillaceae;Weizmannia,Bacteria;Firmicutes;Clostridia;Eubacteriales;Clostridiaceae;Clostridium,Bacteria;Firmicutes;Erysipelotrichia;Erysipelotrichales;Turicibacteraceae;Turicibacter	0	0.13486	0.222159	0.0697091	0.105102	0.111948	0.202339	0.113288	0.27428	0.200587	0.165561	0.0922258	0.0239203	0.0465	0.100967	0.0563349	0.437429	0.0657832	0.0897637	0.0656798	0.0416061	0.0938908	0.0411517	0.146901	0.0227114	0.0253315	0	0.043544	0.0231231	0.087316	0	0	0	0.0662323	0.203364	0.151453	0.084831	0.0718814	0.0286908	0.0736354	0.0761086	0.131521
A_D24_TCM_82044_length_2007_cov_28.2990	2007	plasmid			IV	tetracycline__tetT	Bacteria;Firmicutes;Tissierellia;Tissierellales;Tissierellaceae;Schnuerera	0.871835	0.479772	0.225812	0.472369	0.413968	0.341365	0.342776	0.115151	0.167274	0.267599	0.0240405	0	0.389018	0.189058	0.872327	0.357882	0.416833	0.768945	0.114049	0.0667598	0.105725	0.071576	0.0836567	0.0853238	0.0461696	0.077244	0	0.17704	0.0940133	0.0887516	0	0	0	0	0	0	0.0431129	0.160739	0.0874877	0.137218	0.438373	0.294104
A_D24_TCM_86943_length_1901_cov_67.2284	1901	plasmid	ICEberg|107		II	tetracycline__tetM	Bacteria	0.40608	2.37343	2.76813	0.0997417	0.916397	0.827585	0.620381	0.63825	0.838856	0.269067	0.329953	0.284537	3.49103	1.996	7.56277	4.20156	2.1417	9.88305	4.52737	1.09248	0.446483	0.566753	0.441607	0.653091	0	0.0271837	0	0.140184	0.0496277	0	0.0263545	0.0525585	0	0.0236917	0.190954	0.135439	0.0303446	0	0	0	0.0272245	0.0282276
A_D24_TCM_8852_length_4018_cov_36.6616	4018	unclassified	ICEberg|439,ICEberg|439,ICEberg|445,ICEberg|791		III	tetracycline__tetM	Bacteria;Firmicutes;Bacilli;Lactobacillales;Streptococcaceae;Streptococcus	0.4611	0.773718	0.426109	0.407013	0.546961	0.315764	0.694653	0.208503	0.139256	0.273698	0.210145	0.117061	0.473643	0.584317	2.48109	0.471935	1.06187	1.56419	0.450047	0.422391	0.396076	0.0893809	0.208934	0.234407	0	0	0	0	0	0	0.0374066	0	0	0.0112091	0.0387191	0.0128158	0	0	0	0	0	0
A_D24_TCM_89972_length_1391_cov_22.0000	1391	unclassified				vanRI	Bacteria;Firmicutes;Clostridia;Eubacteriales;Peptococcaceae;Desulfotomaculum	0.684459	1.02847	0.669725	0.698595	0.867037	0.966834	1.03154	1.01764	0.623489	0.275789	0.190777	0.236697	0.385889	0.30688	2.30996	0.371786	1.50356	2.09031	0.115189	0.224756	0.320346	0.413093	0.120704	0.861764	0.0333078	0.0743009	0	0.830184	0.169558	0.08537	0	0	0	0	0	0.185097	0.518378	0.44276	0.504925	0.485962	0.334856	1.15731
A_D24_TCM_9102_length_2462_cov_105.3826	2462	unclassified	ICEberg|65		III	MLS__ermG	Bacteria	2.46659	2.70422	1.71808	2.92654	2.67793	2.42205	1.72447	2.94516	1.12497	0.176593	0.362556	1.13672	2.27933	2.69708	2.91975	4.21276	2.52583	5.53252	0.260322	0.163266	0.810152	0.0777974	0.227321	0.973773	0.0940925	0.157422	0.0426856	0.0902007	0.114958	0.048233	0.315414	0.202912	0.162276	0.0548797	0.136911	0.0836618	0.0585755	0.166769	0.820171	0.0915208	0.0525527	0.468604
A_D24_TCM_94257_length_1375_cov_6.0000	1375	unclassified			III	tetracycline__tet44,aminoglycoside__aadE	Bacteria;Firmicutes;Clostridia;Eubacteriales;Clostridiaceae;Clostridium,Bacteria;Proteobacteria;Epsilonproteobacteria;Campylobacterales;Campylobacteraceae;Campylobacter	1.17899	0.400167	0.0915564	0.586064	0.272884	0.16609	0.0857705	0	0.284852	0	0.0701808	0.273659	0	0	0	0	0.0811232	0.0650655	0	0.0324817	0	0	0	0.435896	0.0336954	0	0	0	0	0	0.145745	0	0	0	0.0377147	0	0	0	0	0.036416	0	0.0390259
A_D24_TCM_9835_length_1709_cov_9.6339	1709	unclassified				MLS__ermF	Bacteria;Bacteroidetes	0.180681	0.032196	0.0294652	0.0832105	0.0627293	0.118782	0.149517	0.219748	0.245552	0.553697	0.508185	0.192654	0.142766	0.166519	0.253096	0.134492	0.261075	0.39262	0	0	0	0	0.065496	0.0250505	0	0	0.0614932	0	0	0.0347425	0.0293153	0	0.0259751	0	0	0	0.151892	0.840873	0.376724	0.117196	0.105991	0
A_D24_TPM_103419_length_1532_cov_13.2459	1532	chromosome	ICEberg|1019,ICEberg|440			sulfonamide__sul2	Bacteria	1.19254	0.359158	0.460173	0.495062	0.75225	0.364391	0.243772	0.150853	0.109569	0.233712	0.330691	0.16886	0	0.0619191	0.0268893	0.0375076	0.145619	0.0291988	0.0298822	0.0291529	0.0277012	0	0.34705	0.0279447	0.846784	0.219253	0.0171495	0.0579828	0.0923717	0.0387564	0.457832	0.391307	0.188345	0.32338	0.253873	0.100837	0.0376535	0.191433	0	0.261473	0.0675638	0.0700531
A_D24_TPM_104280_length_3778_cov_8.6728	3778	plasmid			III	aminoglycoside__aad(9),MLS__ermA	Bacteria;Firmicutes;Bacilli;Lactobacillales;Enterococcaceae;Enterococcus,Bacteria;Firmicutes;Bacilli;Lactobacillales;Enterococcaceae;Vagococcus	4.31136	0.240307	0.10663	1.42407	0.333417	0.0805977	1.13939	0.535254	0.725702	0	0.0255423	0	0.361654	0.0251085	0.152652	0.167305	0.118099	0.153924	0.0363521	0.0236434	0.011233	0.0126745	0.0222206	0.0226634	0.0122634	0	0	0.117562	0	0	0	0	0	0	0	0	0.0152687	0.0155255	0	0.0265072	0.0684937	0.0426104
A_D24_TPM_105836_length_1709_cov_32.4790	1709	unclassified	ICEberg|65,ICEberg|93		III	MLS__ermG		0.481815	2.18933	0.898689	0.249631	2.35235	0.935409	0.0920105	0.405689	0.556585	0.389084	0.437604	0.330264	0.214149	0.0555062	0.313357	0.268984	0.146855	0.039262	0.0669682	0.0784008	0.173825	0.0280189	0.180114	0.275555	0.0813303	0.211664	0	0.20791	0.0966057	0.0347425	0.146577	0.0584633	0.0259751	0.0263534	0.182063	0.150655	0.101261	0.051482	0.102743	0.0146495	0	0.0470983
A_D24_TPM_106434_length_8252_cov_15.9449	8252	unclassified	ICEberg|409,ICEberg|409,ICEberg|814		IV	MLS__erm(TR)	Bacteria;Firmicutes;Tissierellia;Tissierellales;Tissierellaceae;Tissierella;Tissierella sp. JN-28	1.96139	1.10686	0.713967	1.16897	1.27964	0.814873	2.19615	1.42832	1.14252	3.50832	0.654862	0.316342	2.04308	1.04033	2.78556	2.47895	1.64911	2.24693	0.771128	0.311207	1.00027	0.0406193	2.39749	0.985717	0.249847	0.256753	0.101883	0.414438	0.182923	0.115123	0.0121425	0.0484313	0.0161384	0.0436626	0.169675	0.0436812	0.132818	0.07108	0.372369	0.175968	0.307312	0.230847
A_D24_TPM_115177_length_1343_cov_6.0000	1343	unclassified	ICEberg|65			lnuD	Bacteria;Firmicutes	0.555642	0.614553	0.974875	1.253	0.937938	1.36038	0.790328	0.817394	0.437459	0.742679	0.431118	0.315202	0.145338	0.0353165	0.0766834	0.171144	0.228404	0.0499619	0.0340875	0	0.379194	0.0713095	0.541744	0.669423	0.0689965	0.0769565	0.0391258	0.0826784	0.175619	0.0442106	0.111913	0.111594	0.0330539	0	0.0772267	0.0383424	0.128857	0.0873495	0.087162	0	0.038536	0
A_D24_TPM_122087_length_1051_cov_73.3330	1051	plasmid	ICEberg|45		IV	tetracycline__tetM	Bacteria;Firmicutes;Firmicutes sensu stricto incertae sedis;Ndongobacter;Ndongobacter massiliensis	2.4973	0.52353	1.86859	1.53347	1.02002	1.13475	0.0561058	0.16492	0.053238	0.0973352	0	0.0895056	0.371436	0.225642	0.431149	0.437386	0.212263	1.19173	0.043558	0.127485	0	0	0	0.366604	0	0	0	0	0	0	0	0	0	0.0214262	0	0	0.0548859	0	0.167067	0	0	0.102113
A_D24_TPM_127879_length_10450_cov_69.8895	10450	chromosome			III	MLS__vatB	Bacteria;Firmicutes	0.531876	10.4649	10.1941	1.57176	11.9156	8.28992	3.99134	7.3313	5.63547	6.10859	3.06349	3.2182	1.4896	1.38886	2.69044	2.35345	2.59114	1.46183	0.177423	1.42962	5.03979	2.22238	5.76266	7.47455	0.254932	0.365937	0.575743	0.792667	0.760607	0.545453	0.038354	0.0358542	0.0339839	0.0193943	0.310154	0.204497	2.47853	1.34991	1.16218	0.610927	0.784975	0.798491
A_D24_TPM_12835_length_240454_cov_11.9989	240454	chromosome				rsmA	Bacteria;Proteobacteria;Gammaproteobacteria	2.50028	2.50328	0.00376957	8.36785	2.17114	0.0040101	0.143134	0.00768904	0.000930791	0.00106361	0.000200659	0	0.884	0.106713	0.00102791	0.0860297	0.000695836	0.000372067	0	0.777328	0.00158843	0.000398283	0.00256028	0.00569739	2.24513	0.635278	0	0.119971	0.187838	0.00197542	0.0309408	0.0247235	0.00203077	0.000187304	0.000646998	0	0.130266	1.71364	0.18621	0.147434	0.186608	0.0282302
A_D24_TPM_140079_length_24389_cov_19.1029	24389	chromosome			IV	vancomycin__vanS	Bacteria;Firmicutes;Clostridia;Clostridiales;Clostridiaceae;Clostridium	0	2.24591	1.49278	0.0544205	2.65934	1.8842	0.587521	0.909685	0.438191	6.40603	0.813091	0.17164	0	0	0.606371	0	0.0594562	0.0238437	0.00187705	0	1.45643	0	3.50521	1.48064	0	0.00423767	0.0107725	0.0018211	0.0232094	0.0486899	0.0041084	0.00204834	0	0	0.0776091	0.0105568	0.0993388	0.0408848	0.040797	0.0975203	0.100796	0.0429039
A_D24_TPM_141524_length_2102_cov_18.8985	2102	chromosome			IV	tetracycline__tetP,tetracycline__tetP	Bacteria;Firmicutes;Clostridia;Clostridiales	0.318283	2.15956	2.04826	0.484847	0.675765	0.338009	0.0374039	0.0274866	0	0.121669	0	0.0335646	0	0.0451285	0.235172	0.177688	0.212263	0.510743	0.065337	0	0	0	0.0266253	0.0203669	0	0	0	0	0.0673233	0.0282468	0	0.0237663	0	0	0.0616767	0	0	0	0	0.0476423	0	0
A_D24_TPM_151242_length_3539_cov_7.0000	3539	unclassified	ICEberg|409		IV	MLS__erm(TR)	Bacteria	0.0581677	0.466428	0.426867	0.147337	0.401372	0.437374	0.222162	0.187746	0.0948626	0.0433594	0.068168	0.0199358	0.289558	0.107217	0.349203	0.373444	0.283668	0.164318	0.0129357	0.01262	0.167882	0	0	0.0604849	0.0392748	0	0	0.0627506	0.0533158	0.0167773	0	0.0141161	0	0	0	0	0	0	0.0330767	0.0282973	0.0146239	0.0303253
A_D24_TPM_152371_length_1525_cov_22.6351	1525	plasmid		tnpA		sulfonamide__sul2	Bacteria;Spirochaetes	0	4.96109	1.9482	0.155417	1.12477	0.21631	0.012889	0	0	0	0	0.0308427	0	0.0622033	0.864406	0.0753595	0.256004	0.557324	0	0	0	0	0	0	0	0	0	0	0	0	0	0	0	0	0	0	0.0378263	0.15385	0.0767597	0.0328341	0.0169685	0.0351873
A_D24_TPM_160956_length_2378_cov_67.1779	2378	unclassified	ICEberg|937		Unassessed	MLS__mefA	Bacteria;Firmicutes	0.162313	6.32834	2.0964	0.40864	7.21307	0.896336	0.834832	1.16623	0.858826	0.419436	0.730436	0.692275	0.369366	0.199454	1.30789	0.507441	0.609789	1.24153	0.789301	0.798212	0.72277	0.130886	0.788424	2.14236	0.077933	0.0325965	0.0773385	0.168097	0.128937	0	0	0.126048	0.0373351	0.066288	0.261687	0.162407	0.55793	0.394652	0.455337	0.221092	0.326454	0.564136
A_D24_TPM_160963_length_2955_cov_29.3834	2955	unclassified			III	chloramphenicol__cat_chloramphenicol-acetyltransferase		0.0348317	0	0.374901	0.128331	1.39674	0.575335	0.186247	0.0782089	0.0757403	0	0	0	0	0	0	0	0	0	2.37805	2.48628	0.430844	0	0	0	0	0	0	0	0	0	0	0	0	0	0	0	0	0	0	0	0	0
A_D24_TPM_161680_length_1069_cov_3.0000	1069	plasmid	ICEberg|862			dfrG	Bacteria;Proteobacteria;Gammaproteobacteria;Enterobacterales;Morganellaceae;Morganella	0.625847	0.926486	0.565269	0.709481	1.52934	1.13938	0	0	0	0	0	0	0	0	0	0.0537527	0	2.92917	0.0428246	0.125339	0	0	0	0	0	0.0966815	0.245772	0	0.529517	0	0	0	0	0	0	0	0	0	0	0	0	0
A_D24_TPM_161804_length_5068_cov_27.9215	5068	plasmid	ICEberg|439,ICEberg|439,ICEberg|445,ICEberg|791		III	tetracycline__tetM	Bacteria;Firmicutes;Bacilli;Lactobacillales;Streptococcaceae;Streptococcus,Bacteria;Firmicutes;Clostridia;Eubacteriales;Lachnospiraceae;Lachnoclostridium	0.873302	0.727415	0.412347	1.03821	0.65046	0.465639	0.795073	0.507314	0.264971	0.479402	0.195168	0.120651	0.125171	0.290121	0.329197	0.102043	0.48421	0.28686	0.41552	1.2602	1.21838	0.155898	0.563197	0.346342	0.0182838	0.0101966	0	0.0657284	0	0.0234313	0.00988553	0	0.00875916	0.0266602	0.0665105	0.0203212	0.0113822	0.0173605	0	0.0247001	0.0306357	0.0529406
A_D24_TPM_166095_length_1454_cov_80.2407	1454	plasmid	ICEberg|325,ICEberg|325			MLS__mefA	Bacteria;Firmicutes;Bacilli;Bacillales;unclassified Bacillales family;Exiguobacterium,Bacteria;Firmicutes;Bacilli;Lactobacillales;Enterococcaceae;Enterococcus,Bacteria;Firmicutes;Clostridia;Eubacteriales;Peptostreptococcaceae;Clostridioides	0.353947	0.889299	0.692655	0.440117	0.55298	0.418842	0.540736	0.317892	0.192411	0.0703571	0.182511	0.194093	0.0335608	0	0.0849952	0	0.0767156	0.0307652	0.0944556	0.215018	0.20431	0	0.0384913	0.264994	0	0	0.0361389	0.0610933	0.0324423	0	0	0	0	0	0	0	0.0396734	0.0605109	0	0.0344374	0	0.221433
A_D24_TPM_170114_length_15548_cov_15.3222	15548	plasmid	ICEberg|12,ICEberg|71		IV	trimethoprim__dfrA1,aminoglycoside__aadA	Bacteria;Proteobacteria;Gammaproteobacteria;Pseudomonadales;Pseudomonadaceae	3.09651	0.468906	0.00323875	4.17529	2.49084	0.00326406	0.763576	0.0668886	0	0	0	0	1.3982	0.196761	0.00529899	0.0628278	0.0035871	0	0.0029444	1.9045	0.00545899	0	0.00719917	0.0220279	3.93791	1.14334	0	0	0	0	0.19817	0.0722941	0.0171307	0	0	0	0.0537969	0.754505	0.176928	0.0660199	0.114838	0.0258847
A_D24_TPM_171857_length_2822_cov_42.1056	2822	unclassified	ICEberg|791,ICEberg|791,ICEberg|937			MLS__mefA		1.59571	0.877404	0.990347	2.77157	1.40558	0.917163	0.543284	0.665396	0.406463	0.679699	0.230817	0.291678	0.363127	0.621868	0.42333	0.71267	1.33403	0.0792568	0.154112	0.166178	0.473708	0.0339364	0.684209	0.606821	0.0164178	0.292991	0.0744805	0.0629551	0.0501465	0.02104	0.0177533	0.0177026	0.0157305	0	0.0183762	0	0.0715443	0.0831399	0.0207404	0.0266152	0	0.0380302
A_D24_TPM_17336_length_3622_cov_53.6090	3622	chromosome	ICEberg|829,ICEberg|937,ICEberg|937,ICEberg|937			MLS__mefA,MLS__mefA	Bacteria;Bacteroidetes;Bacteroidia;Bacteroidales;Bacteroidaceae;Phocaeicola,Bacteria;Firmicutes;Bacilli;Lactobacillales;Streptococcaceae;Streptococcus,Viruses;Uroviricota;Caudoviricetes;Caudovirales;Siphoviridae;Streptococcus phage phi-SC181	1.93238	1.3976	1.75176	2.48004	2.06447	1.29606	1.06365	1.37982	0.780131	1.05914	0.45292	0.461002	0.525428	0.851174	1.25107	0.539397	1.50902	0.957143	0.935307	0.709023	1.31814	0.0132204	0.950284	1.8557	0.0511664	0.0285347	0.0652835	0.306563	0.0520941	0.0163928	0	0	0	0.0248691	0.0787459	0.0426509	0.0875947	0.113359	0.145434	0.0622099	0.0785881	0.118522
A_D24_TPM_173599_length_45254_cov_16.5710	45254	chromosome	ICEberg|937			MLS__mefA	Bacteria;Firmicutes;Clostridia;Clostridiales;Lachnospiraceae;Anaerobium;Anaerobium acetethylicum	0.644237	0.787276	0.0856812	0.939581	0.673373	0.125041	2.35892	0.622403	0.150226	0.942087	0.238826	0.0561254	0.130474	0.00838468	0.00273088	0.101581	0.0221837	0.00247119	0.282745	0.303973	1.39823	0.0375634	0.239304	0.0946021	0.0798566	0.0353994	0.00116113	0.138876	0.00625419	0.00131204	0.0830311	0.0176627	0.00196188	0.000995226	0.00859445	0.00227577	0	0.00129613	0.0543207	0.00442587	0.00343089	0.00237153
A_D24_TPM_175220_length_1416_cov_5.0000	1416	plasmid	ICEberg|937			MLS__mefA	Bacteria;Firmicutes	0.218067	0.213719	0.142249	0.686261	0.321764	0.268801	0.0416435	0	0	0.0722452	0.102223	0.0332169	0.103384	0.0334958	0	0.121741	0	0	0.468787	0.126165	0.0899114	0.287441	0.177859	0.0453509	0	0.127731	0	0.156832	0.033313	0	0	0	0	0.0954194	0.0732454	0.0363657	0	0	0.186004	0.0353616	0	0
A_D24_TPM_177801_length_1151_cov_12.5059	1151	plasmid	ICEberg|103,ICEberg|103	Tn916-orf9	Unassessed	tetracycline__tetM	Bacteria;Firmicutes;Clostridia;Eubacteriales;Peptostreptococcaceae;Clostridioides	1.11781	0.310729	0.546873	0.638344	0.395846	0.507056	0.290311	0.301183	0.145838	0	0	0.0408646	1.10229	0.988984	0.465271	0.748848	1.06602	0.505233	0.0795473	0	0.682108	0	0	0.185974	0	0	0	0	0	0	0.0870545	0	0	0	0	0.0447384	0	0	0	0	0	0
A_D24_TPM_17909_length_8817_cov_279.7747	8817	unclassified	ICEberg|107		III	tetracycline__tetW	Bacteria;Firmicutes;Clostridia;Eubacteriales;Oscillospiraceae;Oscillibacter	0.481544	5.97533	7.21616	1.07793	5.7268	4.9328	1.60733	3.59754	3.16985	1.71427	2.21902	1.88578	0.498102	0.430351	2.32907	0.801608	0.803342	1.74526	3.48395	1.07895	2.49325	0.407318	1.3679	3.53968	0.0367833	0.011722	0.00595962	0.0226683	0.0240751	0	0.0909151	0.0566597	0.020139	0.0919455	0.367598	0.175209	0.0261699	0.013305	0	0.0170371	0.0176093	0.0273872
A_D24_TPM_179605_length_2184_cov_20.8556	2184	plasmid			II	chloramphenicol__cat_chloramphenicol-acetyltransferase		0.223859	1.53681	1.49869	0.520904	0.94491	0.557689	0	0	0	0	0	0.0215362	0.0446863	0.0217171	0.245204	0	0.0255367	0.235542	0	0.0204498	0.0194314	0	0.0256256	0	0	0	0	0	0	0	0	0	0.0203257	0.0206218	0	0	0	0	0	0	0	0
A_D24_TPM_180604_length_1191_cov_9.0000	1191	plasmid			III	chloramphenicol__chloramphenicol-and-florfenicol-resistance-gene	Bacteria;Firmicutes;Tissierellia;Tissierellales;Tissierellaceae;Tissierella;Tissierella sp. JN-28	1.12348	0.138597	0.380524	1.75122	1.32768	0.745692	1.08924	0.242556	0.56376	1.3743	0.324093	0.157969	2.04859	0.199119	0.449644	1.06142	0.796077	0.582162	0.269065	0.299999	0.106897	0.361846	1.0338	0.826749	0	0	0	1.52897	0.396064	0.199412	0	0	0	0.491598	0.348331	0.0864716	0.290605	0.0492487	0.147429	0.462462	0.260725	0.675827
A_D24_TPM_182089_length_1617_cov_11.6396	1617	plasmid		intI1	III	beta-lactam__PSE-1	Bacteria;Proteobacteria;Gammaproteobacteria;Enterobacterales;Morganellaceae;Proteus	0.445575	0.119097	0.0311416	0.205204	0.729281	0	0.0243114	0	0	0	0.0596776	0	0	0.0293321	0	0	0	0	0	0.0828614	0	0	0.0346112	0	0.286525	0	0	0	0	0	0.0309832	0.0308948	0	0	0	0	0.267556	0.235782	0.0361962	0.263211	0.0800152	0.0331853
A_D24_TPM_182369_length_4200_cov_42.5652	4200	chromosome	ICEberg|937			MLS__mefA	Bacteria;Spirochaetes;Spirochaetia;Spirochaetales;Sphaerochaetaceae;Sphaerochaeta	6.10827	1.67034	3.76471	5.49076	2.22704	2.7429	0.865789	2.02907	0.772686	0.274016	0.126367	1.11988	0.418263	0.417836	0.514929	1.09451	0.597559	0.937253	0.0599493	0.0425355	0.783085	0.0342031	0.106603	0.377147	0.0110312	0.0615194	0	0.0528748	0.0112312	0	0	0.0356835	0	0	0	0	0.0137345	0.00698276	0	0.0178829	0.036967	0.0127763
A_D24_TPM_183855_length_1776_cov_19.9401	1776	unclassified			III	unclassified__antibiotic-resistance-rRNA-adenine-methyltransferase	Bacteria;Proteobacteria;Gammaproteobacteria;Enterobacterales;Enterobacteriaceae;Klebsiella	2.34717	0.309814	0.482012	0.693951	0.407449	0.500067	0.166011	0.130128	0.0630103	0	0.0271674	0	0.164856	0.0801183	0.04639	0	0.0314033	0.0377809	0	0.113165	0	0	0	0	0	0	0.0295867	0.0500167	0.0531207	0	0	0	0	0	0	0	0	0.0330266	0.0329557	0.0281937	0	0.0604286
A_D24_TPM_187649_length_1060_cov_235.4766	1060	chromosome	ICEberg|65,ICEberg|65		III	MLS__ermG	Bacteria;Firmicutes;Bacilli;Lactobacillales;Enterococcaceae;Enterococcus,Bacteria;Firmicutes;Clostridia;Eubacteriales;Peptostreptococcaceae;Clostridioides	0.631161	2.38779	1.56769	0.804943	2.70539	1.46025	0.964244	2.26202	1.5044	0.579052	0.819328	1.15369	0.0920706	0.223727	1.36019	0.704718	0.578768	0.82291	0.453476	0.421342	0.480432	0	0.712779	2.20114	0	0.0975024	0.0743575	0.419008	0.0890022	0.056014	0.141792	0.0942582	0	0.0424886	0.0978448	0	0.0544199	0.166005	0	0.0236189	0	0.0506232
A_D24_TPM_188655_length_179846_cov_18.0530	179846	chromosome	ICEberg|64,ICEberg|791		III	aminoglycoside__aadE	Bacteria;Firmicutes;Clostridia;Clostridiales	0.155382	3.63126	0.194037	0.164468	2.98164	0.0792937	2.60607	1.15669	0.345651	2.18582	0.340851	0.0666902	0.0769217	0.0102853	0.245087	0.136748	0.0269797	0.00994908	0.0860373	0.039858	0.102765	0.00958506	0.0622381	0.0967648	0.00231854	0.00373537	0.00116869	0.00395137	0.0097046	0.000330143	0.000557142	0.000555552	0	0.000751276	0.00403683	0.00372219	0.00593382	0.00391369	0.00699698	0.00306258	0.00719419	0.00507229
A_D24_TPM_189053_length_2290_cov_8.2108	2290	unclassified			IV	tetracycline__tetT	Bacteria;Firmicutes	0.966353	0.396454	0.351833	0.558891	0.222367	0.398906	0.351915	0.340606	0.415373	0.737091	0.147487	0.0205394	0.57534	0.124271	0.089944	0.376386	0.231369	0.175805	0.0599731	0.0682612	0.148256	0.0209102	0.391031	0.130864	0.0606958	0.0225661	0.0229458	0.329717	0.0514969	0.0259279	0	0.0436304	0	0	0.0905812	0	0.05038	0.0128068	0.230028	0	0.1017	0.0234326
A_D24_TPM_191582_length_4950_cov_16.2608	4950	plasmid				Erm(47)	Bacteria;Firmicutes;Tissierellia;Tissierellales;Peptoniphilaceae	1.13325	0.194526	0.213632	0.588937	0.308618	0.307574	0.103242	0.105049	0.0847775	0.0206665	0	0.0475103	0.0788645	0.162891	0.19973	0.162518	0.101404	0.28918	0	0	0.0643003	0	0.0113063	0.0778386	0.00935983	0	0	0.0089727	0.00952953	0	0.0101212	0.0100923	0.00896797	0	0	0	0	0	0	0	0	0
A_D24_TPM_19161_length_5078_cov_43.9068	5078	plasmid	ICEberg|103,ICEberg|103,ICEberg|103,ICEberg|45	Tn916-orf13, Tn916-orf14, Tn916-orf15	IV	tetracycline__tetM	Bacteria;Firmicutes;Bacilli;Lactobacillales;Streptococcaceae;Streptococcus	1.84958	0.525525	1.02636	1.02683	0.754737	1.04937	0.0154831	0.0341336	0.0220375	0.0402912	0	0.00926254	2.412	2.18096	1.26552	2.41592	1.6914	0.885313	0.0495839	0.0175905	0.0417863	0.0471488	0.104703	0.0337229	0.0091239	0	0.0413911	0	0	0	0.00986607	0.0098379	0.00874191	0.0177385	0	0	0	0	0.0461042	0.00986059	0	0
A_D24_TPM_194147_length_1047_cov_43.0905	1047	chromosome	ICEberg|107		III	tetracycline__tetW	Bacteria	0.245768	0.131383	0.673338	0.271646	0.716743	0.218122	0	0.634607	0.37409	0.366401	0.0921668	0.0898475	0	0	0.216398	0.0548821	0	0.0427245	0.0874488	0.383917	0.64853	0.0228674	0.481086	0.163558	0	0.0493565	0.0501872	0.509053	0.405483	0	0	0	0.0423987	0.0860324	0.0247649	0	0	0.0560222	0	0.0956486	0	0
A_D24_TPM_194474_length_2396_cov_15.0789	2396	plasmid				vgaC	Bacteria;Firmicutes;Bacilli;Bacillales;Staphylococcaceae;Staphylococcus;Staphylococcus aureus	0.848424	0.218163	0.0420334	0.366002	0.223715	0.317715	0	0	0	0	0	0	0.16293	0.0593865	0.017193	0.143894	0.0465544	0.280045	0	0	0	0	0	0	0	0	0	0	0	0	0	0	0	0	0	0	0	0	0	0	0	0
A_D24_TPM_195633_length_5723_cov_31.2239	5723	unclassified				aadS	Bacteria;Bacteroidetes;Bacteroidia;Bacteroidales;Dysgonomonadaceae	1.33988	2.44205	3.45796	2.02513	3.24067	2.61153	0.367493	0.504778	0.78704	0.361971	0.459477	0.336963	0.464696	0.484826	1.64835	0.446801	0.857584	1.71958	0	0.515064	1.42746	0	0.112461	0.0448833	0.101195	0.0451479	0.156086	0.543253	0.642906	0.466865	0.0175083	0	0.00775667	0.0550875	0.063429	0.0359908	0.0100795	0.174233	0.168746	0.131239	0.207992	0.459439
A_D24_TPM_198501_length_129590_cov_12.0369	129590	chromosome			IV	bacitracin__bacA	Bacteria;Proteobacteria;Gammaproteobacteria;Pseudomonadales;Pseudomonadaceae	1.57859	1.65995	0.000777159	5.86227	1.76102	0.000783234	0.067496	0.00445843	0.00043177	0.00157881	0	0	0.760071	0.0353191	0.000635764	0.0678418	0.000430374	0.00172593	0	0.331891	0.00130992	0.000369506	0.00172749	0.00214733	1.58561	0.225104	0	0.0503818	0.0782607	0.00137452	0.0129512	0.00732449	0.00205532	0	0	0	0.103939	1.09308	0.122397	0.0616289	0.081271	0.010145
A_D24_TPM_202849_length_2377_cov_13.0022	2377	chromosome			IV	aminoglycoside__aac(6')-I		0.129905	1.88657	0.857981	0.249275	0.665235	0.149452	0	0	0	0	0.0202984	0	0.020529	0	0.0173304	0.048348	0	0.0376378	0	0	0	0	0	0	0	0	0	0	0	0	0	0	0.0186754	0	0	0	0	0	0	0	0	0
A_D24_TPM_20647_length_1609_cov_26.8604	1609	plasmid	ICEberg|837		III	aminoglycoside__ant(9)-I	Bacteria;Firmicutes;Bacilli;Lactobacillales;Streptococcaceae;Streptococcus;Streptococcus suis	0	0.136788	0.219075	0.176764	0.16657	0.126164	0.0488645	0.0718171	0.0869377	0.476846	0.119949	0.131546	0.0606556	0.176868	0.409639	0.160707	0.346627	0.625533	0	0.0277578	0.197816	0	0.278266	0.239466	0	0.032117	0.0653151	0.027604	0.0586341	0.0369017	0	0	0	0	0.0161149	0	0.0358515	0	0.0363762	0.03112	0.0804131	0
A_D24_TPM_214778_length_5095_cov_10.5575	5095	plasmid		repUS17__rep(pKKS825)	IV	bleomycin__bleomycin-resistance-protein,aminoglycoside__aadD	Bacteria;Firmicutes;Bacilli;Bacillales;Staphylococcaceae;Staphylococcus	0.853523	0.242987	0.118601	0.362843	0.362959	0.129489	0.177461	0.0340197	0.0274549	0	0	0	0.172395	0.0744731	0.0242557	0.383453	0.0656788	0.197543	0	0	0.00832938	0.0187966	0	0	0	0	0	0.0871734	0	0	0	0	0	0	0	0	0	0.0115123	0.0344628	0.0294831	0	0
A_D24_TPM_214995_length_2408_cov_8.0000	2408	unclassified				lnuG	Bacteria	0.983114	0.205651	0.240488	0.649615	0.21147	0.263443	0	0.0239937	0	0	0	0.0195329	0.587676	0.50227	0.958008	1.04996	0.926449	1.39325	0	0	0.0528715	0	0	0	0	0	0	0	0.0195894	0	0	0	0	0	0	0	0	0	0	0	0	0
A_D24_TPM_215253_length_1910_cov_5.9350	1910	unclassified	ICEberg|445		Unassessed	tetracycline__tet40	Bacteria;Firmicutes;Clostridia;Clostridiales;Lachnospiraceae;Lachnoclostridium;Lachnoclostridium sp. YL32	0	0	0	0.0248179	0.547247	0.132853	0.144074	0.272247	0.249006	0.455259	1.55358	0.197006	0	0	0	0	0	0	0.203731	0.128609	0	0.0125352	0.219763	0.851742	0	0	0	0	0	0	0	0	0	0	0.0271506	0	0	0	0	0	0	0
A_D24_TPM_221123_length_1773_cov_7.1391	1773	unclassified				AAC(6')-Ie-APH(2'')-Ia	Bacteria;Spirochaetes	2.83008	0.512058	1.03666	2.56662	0.68023	1.14494	0.0443446	0.0325871	0.0631169	0	0	0	0.275225	0.21401	0.278811	0.356502	0.220195	0.580287	0	0	0.0239358	0	0	0	0	0	0	0	0	0	0	0	0	0	0	0	0	0	0	0	0	0
A_D24_TPM_221793_length_9162_cov_38.4426	9162	unclassified	ICEberg|837,ICEberg|837		I	MLS__lnuB,chloramphenicol__catQ	Bacteria;Firmicutes	0.615073	0.531493	0.34626	0.845914	0.672806	0.252031	1.47171	0.409899	0.149624	0.644814	0.215916	0.0308023	0.322227	0.176012	0.193337	0.420206	0.179577	0.361298	0.354763	0.248611	0.724904	0.052264	0.20769	0.140181	0.0505688	0.0761438	0	0.0509011	0.0154457	0.0129611	0.180451	0.0654314	0.029071	0.0147472	0.0452807	0.0337222	0.00944419	0.00640201	0.0638826	0.0382563	0.0282438	0.0527118
A_D24_TPM_22582_length_1833_cov_5.0000	1833	unclassified				lnuC	Bacteria;Firmicutes;Bacilli;Lactobacillales;Lactobacillaceae;Ligilactobacillus,Bacteria;Firmicutes;Bacilli;Lactobacillales;Streptococcaceae;Streptococcus,Bacteria;Fusobacteria;Fusobacteriia;Fusobacteriales;Fusobacteriaceae;Fusobacterium	0.168458	0.060036	0.0274719	0.103442	0.2047	0.276867	0.975817	0.0315204	0.0305254	0	0	0	0.0266216	0.0517513	0	0.0313484	0	0.048808	0.474528	0.121828	0.0231523	0.0522469	0	0.0233558	0.0252761	0	0	0	0	0	0.0273322	0.0272542	0	0	0	0	0	0	0	0	0	0
A_D24_TPM_23253_length_1196_cov_3.0000	1196	plasmid			III	aminoglycoside__aph(2'')-II,aminoglycoside__aac(6')-I	Bacteria	0.21515	0.184023	0.105259	0.118902	0.470588	0.0424328	0.0657383	0.0966168	0	0.0855345	0	0	0.0408005	0	0.0344434	0.0480448	0	0.112205	0.0382771	0.0373431	0	0.300278	0	0.0357953	0	0	0	0	0	0	0	0	0	0	0	0	0	0	0	0	0	0
A_D24_TPM_234415_length_2285_cov_35.4576	2285	unclassified				EreD	Bacteria;Bacteroidetes;Bacteroidia;Bacteroidales;Bacteroidaceae;Bacteroides,Bacteria;Bacteroidetes;Flavobacteriia;Flavobacteriales;Flavobacteriaceae;Myroides,Bacteria;Bacteroidetes;Flavobacteriia;Flavobacteriales;Weeksellaceae;Chryseobacterium,Bacteria;Bacteroidetes;Flavobacteriia;Flavobacteriales;Weeksellaceae;Chryseobacterium,	1.08108	0.782603	0.56196	1.93965	1.51306	0.488618	0.473114	0.316066	0.416282	0.0895398	0.358967	0.370518	1.56963	1.39073	0.540845	0.968171	1.69635	0.626451	0	0.0390917	0.0185725	0	0	0	0.182486	0.0678463	0.0459921	0.0194376	0.0103219	0	0.295995	0.284218	0.485683	0.167537	0.079432	0.0901424	0.0504902	0.564733	0.448255	0.208177	0.0905976	0.129161
A_D24_TPM_235596_length_3137_cov_10.9232	3137	unclassified	ICEberg|937			MLS__mefA	Bacteria;Spirochaetes;Spirochaetia;Spirochaetales;Spirochaetaceae;Sphaerochaeta	1.25502	0.14032	0.537752	1.2013	0.512612	0.622844	0.52006	0.663043	0.517259	0.0163053	0.0307614	0.269886	0.233332	0.226793	0.433348	0.439617	0.177788	0.456309	0.0145934	0	0.135283	0	0	0.0682359	0.0147693	0.0329463	0.0167504	0	0	0	0	0	0	0	0	0	0	0	0	0	0	0
A_D24_TPM_237927_length_7668_cov_45.0013	7668	unclassified	ICEberg|409		IV	MLS__erm(TR)	Bacteria;Firmicutes;Tissierellia;Tissierellales;Tissierellaceae;Tissierella;Tissierella sp. JN-28	1.18458	4.48838	2.63995	1.81437	3.87966	2.75986	1.50468	0.75348	0.660375	0.783787	0.34293	0.177885	2.41823	0.705142	1.78896	2.75018	1.25829	1.93969	0.791051	0.547503	0.810797	0.149873	0.780959	0.566685	0.368571	0.155002	0.0856579	0.819601	0.445998	0.452977	0.0653363	0.0586348	0.0347351	0.058735	0.0946803	0.0604388	0.947877	1.18182	0.740394	2.22347	2.11929	1.53256
A_D24_TPM_24740_length_1283_cov_10.5972	1283	plasmid	ICEberg|65		III	MLS__ermG		0.0802243	0.62185	0.431735	0.240152	0.146226	0.652665	0	0	0.0872223	0.0398672	0.150427	0.146641	0.114101	0.110904	0.272917	0.223935	0.0434702	0.139462	0.0356816	0	0.0330773	0	0	0.100104	0.0361116	0.0402777	0	0.034618	0.0367663	0.0462781	0.039049	0.0778751	0	0	0	0	0	0.0228586	0	0.0780546	0	0
A_D24_TPM_24768_length_4046_cov_11.7990	4046	unclassified				optrA	Bacteria;Firmicutes;Bacilli;Lactobacillales;Enterococcaceae;Enterococcus	2.37858	0.0883958	0.0622294	0.820108	0.238467	0.0250863	0.471233	0.12852	0.221268	0.0252841	0	0	0.162819	0.0820589	0	0.0568083	0.0137845	0	0.0339442	0.0220773	0	0	0	0	0	0	0	0.312858	0.139905	0.014675	0	0	0	0	0	0	0	0.0434912	0.014466	0.0185635	0	0
A_D24_TPM_248025_length_5580_cov_15.9678	5580	unclassified	ICEberg|12	qacEdelta, IS91, intI1	IV	tetracycline__tetG,chloramphenicol__floR	Bacteria;Proteobacteria;Gammaproteobacteria;Enterobacterales;Morganellaceae;Proteus	0.737834	0.557132	0	0.454484	0.254562	0	0.0704507	0	0	0.0183332	0	0	0.0437253	0.0255	0	0.0308933	0.00999502	0	0.0246126	0.024012	0.00760541	0	0.0100298	0	0.132849	0.0277829	0.00941684	0.0318386	0.0295877	0	0.0179569	0.0268585	0	0.0161426	0.0092935	0.0184566	0.103378	0.220745	0.24125	0.0987083	0.190135	0.048083
A_D24_TPM_248336_length_9822_cov_28.2009	9822	unclassified	ICEberg|330,ICEberg|362,ICEberg|362,ICEberg|362	tnpA		MLS__ermB	Bacteria	6.60197	1.03077	2.20455	5.68759	1.5035	2.67389	0.0240144	0.0470591	0.0341803	0.0468689	0.0442114	0.019155	1.13274	1.14688	1.18693	1.59128	1.04481	1.83539	0.0722441	0.054566	0.0172829	0	0.00569806	0.0239729	0.0141512	0.0420902	0.0508233	0.531332	0.204111	0.0544058	0	0.0101724	0	0.00917083	0	0.00524271	0.00587305	0.06569	0.208565	0.0331367	0.0421534	0.0163899
A_D24_TPM_252280_length_4479_cov_14.0390	4479	unclassified	ICEberg|16,ICEberg|44,ICEberg|440		I	tetracycline__tetY,aminoglycoside__aph(3'')-I,aminoglycoside__aph(6)-I,sulfonamide__sul2	Bacteria;Proteobacteria;Gammaproteobacteria;Aeromonadales;Aeromonadaceae;Aeromonas,Bacteria;Proteobacteria;Gammaproteobacteria;Moraxellales;Moraxellaceae;Acinetobacter	0.741108	0.135131	0.0112427	1.16415	1.08904	0	0.0263305	0	0.0124923	0	0	0	0.245131	0.0211789	0	0.0256582	0.0249039	0	0.0204418	0.0299145	0.0284248	0	0	0	0.170677	0.0173062	0	0.0297487	0.0105316	0.0132563	0.0335565	0.0278839	0.019822	0	0.011578	0	0.0321975	0.0261912	0.0130675	0.0726654	0.0288869	0.0179707
A_D24_TPM_2542_length_2803_cov_12.0000	2803	plasmid		rep7_16_repD	IV	aminoglycoside__streptomycin-resistance-protein	Bacteria;Firmicutes;Bacilli;Lactobacillales;Enterococcaceae;Enterococcus,Bacteria;Firmicutes;Bacilli;Lactobacillales;Enterococcaceae;Enterococcus,Bacteria;Firmicutes;Bacilli;Lactobacillales;Streptococcaceae;Lactococcus	0.890474	0.147225	0.269476	0.583438	0.401586	0.181055	0.0070124	0	0.0199619	0	0.0344269	0	0.382998	0.516096	0.264537	0.471501	0.537228	0.40695	0.0979939	0.0478012	0	0	0	0	0	0	0	0.118841	0.0168288	0	0	0	0	0	0	0	0	0	0	0	0	0
A_D24_TPM_255546_length_6620_cov_138.1270	6620	plasmid				MLS__lsa	Bacteria;Firmicutes	0.676338	5.93866	5.32846	0.669503	4.03231	3.08178	0.436465	0.475655	0.39725	0.247249	0.262383	0.17052	0.0958257	0.100305	0.336026	0.1519	0.109522	0.246637	0.269698	0.229383	0.243603	0.141049	0.304349	0.388017	0	0.0234182	0	0.285141	0.0391906	0.0627831	0.00756796	0	0.0335283	0.0646315	0.031334	0.0311141	0.0479257	0.0487317	0.048627	0.0718557	0.039089	0.0364763
A_D24_TPM_256646_length_1694_cov_123.2743	1694	chromosome			IV	tetracycline__tetX2	Bacteria	1.24558	0.990674	0.668838	1.20324	0.617026	0.314564	0.185651	0.545708	0.578028	0.135876	1.06809	0.305423	0.345672	0.447982	0.243178	0.305286	0.362157	0.184845	0.0270245	0.05273	1.60333	0	1.71797	0.22745	0.136751	0	0.217132	0.0262189	0.0696151	0	0	0.0294905	0	0	0.229594	0	0.0681052	1.3677	0.846498	1.25624	0.122205	0.332607
A_D24_TPM_30408_length_2725_cov_12.0000	2725	plasmid				lnuD	Bacteria;Firmicutes	0.245516	0.141343	0.351106	0.208744	0.786821	0.29798	0.0504918	0.042405	0.082133	0.037541	0.0354124	0.0345212	0.214888	0.0174055	0	0.0843473	0.0204669	0.0328312	0.0671992	0.0163898	0.0311473	0.0439306	0.0205381	0.0471316	0	0	0	0.0814951	0	0.0217889	0.165467	0.219994	0.0162904	0	0	0	0	0.0860994	0	0	0	0
A_D24_TPM_35493_length_1808_cov_13.8284	1808	unclassified				mefB	Bacteria;Proteobacteria;Gammaproteobacteria;Enterobacterales;Enterobacteriaceae;Escherichia	0.199252	0.0608661	0.125333	0.13109	0.0444708	0.0280695	0.0978439	0	0.0309475	0.127308	0	0	0.0269897	0	0	0	0	0.0247415	0.392468	0.321134	0.0704173	0.105939	0.0619096	0.165751	0	0	0.029063	0	0	0	0.0554202	0.027631	0	0	0	0	0	0	0	0.0276947	0	0
A_D24_TPM_35691_length_1315_cov_7.0000	1315	unclassified				lnuD	Bacteria;Bacteroidetes;Bacteroidia;Bacteroidales	0	0.0418426	0	0	0.244573	0.0385929	0.0298947	0.175747	0.0850998	0.0777941	0.0366915	0.0357682	0	0	0	0	0	0	0	0	0	0	0	0	0	0	0	0.0675511	0	0	0.0380988	0	0.168789	0	0	0	0	0	0.044509	0	0	0
A_D24_TPM_38759_length_8079_cov_45.0845	8079	chromosome				MLS__mefA	Bacteria;Firmicutes	0.898182	3.2691	1.70471	1.77487	2.43495	1.74317	0.586339	0.364726	0.425934	0.398865	0.265762	0.197945	0.600983	0.290604	0.446157	0.675684	0.45217	0.53431	0.283324	0.315107	0.653986	0.127431	0.45028	0.702127	0.146236	0.137522	0.0260161	0.343598	0.0875811	0.0955407	0.0186037	0.0185506	0.016484	0.055747	0.134795	0.0509903	0.346296	0.421092	0.181115	0.340879	0.275457	0.116235
A_D24_TPM_39289_length_1059_cov_75.7778	1059	plasmid	ICEberg|445		III	aminoglycoside__ant(9)-I	Bacteria	0.388774	1.61068	2.16355	0.223807	3.79619	0.814678	1.41061	0.491021	0.581194	0.2898	0.0455612	0.0444147	0.184315	0.223938	0.272295	0.10852	0.052665	0.211202	0.129687	0.801307	0.721329	0.994764	0.898421	1.01065	0.0874998	0.0487972	0.545803	0.461344	0.400888	0.168201	0	0.0943472	0.0838365	0	0.0979372	0.09725	1.9882	1.3016	0.552684	0.118206	0.244352	0.785401
A_D24_TPM_39907_length_2644_cov_75.2373	2644	unclassified	ICEberg|1010,ICEberg|440	ISCR20-transposase, qacEdelta	III	chloramphenicol__chloramphenicol-and-florfenicol-resistance-gene,multidrug__qacEdelta1	Bacteria	4.45735	10.655	9.05609	4.2221	3.56807	2.56244	0.0148682	0.0655562	0.0423246	0.0193455	0	0.0711576	0.0922795	0.0896937	0.895868	0.184729	0.337502	1.19276	0	0.0168919	0	0	0	0	0	0	0	0.0167984	0	0.0224564	0.151588	0.538491	0.402948	0	0.0392267	0	0	0.0221843	0.0885466	0.047345	0.0195741	0
A_D24_TPM_42546_length_25529_cov_119.6316	25529	unclassified		tnpA	III	chloramphenicol__chloramphenicol-and-florfenicol-resistance-gene	Bacteria;Firmicutes	1.02408	8.86265	7.57737	2.12511	11.0138	6.65258	2.12888	4.26724	2.77147	2.65375	1.98826	2.05706	0.849639	0.763592	1.69996	1.78266	1.81982	0.982122	0.480587	0.345521	2.60241	0.120044	1.53349	3.16946	0.178762	0.252015	0.258315	0.797689	0.51275	0.351193	0.0647615	0.0714256	0.0347773	0.0352838	0.148287	0.0484098	1.25181	1.10744	0.938844	0.711	0.683186	0.913297
A_D24_TPM_43892_length_7309_cov_15.3643	7309	chromosome	ICEberg|107		III	tetracycline__tet44	Bacteria;Bacteroidetes;Bacteroidia;Bacteroidales	0.00704117	10.6636	2.58704	0.382642	2.19278	0.656156	0	0	0.00765537	0	2.03322	1.97562	0.206967	0.168721	6.57171	0.605355	7.87099	5.71627	0	0.00611059	0	0	0	8.66885	0.00633892	1.81705	0.966949	0	1.12297	0.357435	0.661464	0.396429	0.2065	0	0.173829	0.183177	0.1026	0.485516	0	0.572037	1.22853	0.264302
A_D24_TPM_43986_length_476348_cov_23.0477	476348	chromosome			III	tetracycline__tet44	Bacteria;PatesciBacteria;ParcuBacteria;Candidatus Falkowbacteria	0.00513183	0.014612	0.0251068	0.0734894	3.52301	2.27344	0.000660215	0.00109162	0.000704776	0.000429515	0.00020258	0.00133301	0.000102441	0.000398281	0.00121071	0.000482518	0.000702497	0.00441364	0.00038442	0.00018752	0.000356363	0	0	0.000629117	0.000972633	0.00363422	0.00033093	9.32403e-05	9.90267e-05	0	0.0008414	0.000524374	0.000372765	0.000378194	0	0	0.00145318	0.000861946	0.00577493	0.000210233	0.000869177	0.00349215
A_D24_TPM_47982_length_1458_cov_10.8330	1458	chromosome	ICEberg|1010	qacEdelta		multidrug__qacEdelta1	Bacteria	4.25336	0.660427	1.45059	2.63346	0.808812	0.939809	0	0	0	0	0	0	4.61868	3.48081	4.85969	7.11373	2.75418	11.0911	0	0	0.0873214	0	0	0	0	0	0	0	0.0647067	0	0	0	0	0	0	0	0	0	0	0.034343	0	0
A_D24_TPM_50526_length_5229_cov_6.0000	5229	unclassified			I	MLS__mphB	Bacteria	0.826729	0.820768	0.606699	1.53203	1.67603	1.02878	0.225539	0.530367	0.235412	0.00978192	0	0.179901	0.718569	0.562376	0.543586	1.68132	0.39464	0.453399	0.0175098	0	0.0892752	0	0	0.523985	0	0.00988263	0.0301469	0.0169879	0.0270632	0.0227098	0	0	0	0	0	0	0	0	0	0.00957584	0	0
A_D24_TPM_50926_length_1445_cov_45.1971	1445	plasmid	ICEberg|12			sulfonamide__sul2	Bacteria	2.67114	0.83772	0.749242	2.19789	1.05721	1.03607	0.612117	0.559776	0.445302	1.4513	0.567639	0.390603	0.405238	0.196941	0.0855246	0.119297	0.0192983	0.108349	0.0316813	0.0618163	0.146845	0.16569	0.813351	0.251831	2.53298	0.786767	0.290912	0.0768423	0.0979332	0	1.21349	0.829733	0.476171	1.18439	0.843361	0.106908	0.119761	0.121775	0.283533	0.25989	0.143263	0.0371354
A_D24_TPM_51568_length_2065_cov_21.9137	2065	plasmid	ICEberg|45		IV	tetracycline__tetP,tetracycline__tetP,tetracycline__tetM	Bacteria;Firmicutes;Clostridia;Eubacteriales;Clostridiaceae;Clostridium;Clostridium	0.523362	1.43886	0.597445	0.918203	0.635958	0.172033	1.45633	0.601551	0.176124	0.445856	0.128509	0.113887	0.141784	0.137811	0.159591	0.180872	0.0540167	0.173298	0.399046	0.281167	0.893976	0	0.081307	0.0621955	0.0224364	0	0	0	0	0	0.0727843	0.0725766	0.0214971	0	0	0	0	0.0852134	0.113374	0.0969919	0	0
A_D24_TPM_54586_length_3731_cov_124.6014	3731	unclassified	ICEberg|445		III	tetracycline__tet40	Bacteria;Firmicutes;Clostridia;Clostridiales;Peptostreptococcaceae;Clostridioides;Clostridioides difficile	0.386221	2.25637	2.14597	0.590781	3.51984	2.30557	1.75959	1.13819	1.18475	2.74187	0.61427	0.403411	0.398907	0.381373	1.32493	0.539039	0.313915	1.09703	2.42947	0.843927	0.944082	0.50695	1.80004	1.13597	0.0372537	0.027701	0	0.0357128	0.0505722	0	0.006714	0.0669484	0.023796	0	0.0138992	0.00690081	0.015461	0.015721	0.0470619	0	0	0
A_D24_TPM_56639_length_10241_cov_9.4273	10241	plasmid			IV	tetracycline__tetT	Bacteria;Firmicutes;Clostridia;Clostridiales;Clostridiaceae	4.01017	3.11892	2.82488	1.32843	3.08025	2.47034	3.27436	2.55006	2.26195	9.33739	1.56418	0.54425	1.97982	1.20879	0.953331	1.71975	1.11915	0.836469	0.809109	0.307459	2.16107	0.0794877	5.14796	2.29294	0.348355	0.224548	0.16419	0.709094	0.33164	0.150742	0.0391367	0.0341469	0.013004	0.0527737	0.212677	0.0703949	0.422457	0.317876	0.262899	0.305586	0.37902	0.23579
A_D24_TPM_57601_length_11425_cov_17.8970	11425	unclassified			III	tetracycline__tet32	Bacteria;Firmicutes;Bacilli;Lactobacillales;Streptococcaceae;Streptococcus,Bacteria;Firmicutes;Negativicutes;Acidaminococcales;Acidaminococcaceae;Acidaminococcus	0.734233	0.68869	0.802171	1.18869	1.41453	1.26374	0.861928	0.862228	1.76552	0.400691	0.475103	0.65664	0.343824	0.473263	1.36113	0.711669	1.06663	1.74428	0.991722	0.488647	0.360307	1.11066	0.938079	0.728821	0.239259	0.201277	0.333443	0.0174938	0.0392233	0.0103938	0.427548	0.319199	0.202044	0.0946093	0.127091	0.283949	0.00504902	0.0154018	0.00512291	0.019722	0.0317091	0.00939355
A_D24_TPM_58042_length_1637_cov_14.4539	1637	plasmid	ICEberg|12			sulfonamide__sul2	Bacteria;Proteobacteria	1.65049	1.17642	0.0307612	2.3455	1.32614	0	0.252151	0.0352943	0	0	0	0	0.119236	0.115895	0	0.0702035	0	0	0	0.654792	0	0	0	0	1.59909	0.126271	0	0	0	0.0362705	0.0306047	0.0610346	0	0	0	0.0629125	0.0352383	0.322478	0.214524	0.0458815	0	0.0327799
A_D24_TPM_59389_length_2582_cov_63.0000	2582	plasmid			III	chloramphenicol__chloramphenicol-and-florfenicol-resistance-gene	Bacteria;Firmicutes	1.38526	3.35636	2.58411	1.44116	3.60185	2.46672	0.0761261	0.111884	0.140858	0.0594302	0.0747472	0.0182166	0.0566972	0.0183695	0.0957266	0.0667641	0.0432008	0.0866238	0	0	0.0328723	0	0.173405	0.621774	0	0	0	0.00860086	0.0182692	0	0	0	0	0	0	0	0	0	0	0	0	0
A_D24_TPM_62694_length_16270_cov_9.0000	16270	unclassified				vanRI	Bacteria;Firmicutes;Clostridia;Clostridiales	0	0.762611	0.848037	0.0233078	0.420054	0.503754	0.12685	0.486505	0.326709	0.0251504	0.0518969	0.0607092	0.0539861	0.0699644	0.0734257	0.116548	0.0856979	0.0728588	0	0.0329408	0.0743385	0	0.0309586	0.0605199	0	0	0	0.00272986	0	0	0	0	0	0	0.00318732	0	0	0	0	0	0	0
A_D24_TPM_64284_length_1988_cov_19.0904	1988	unclassified		tnpA		sulfonamide__sul2	Bacteria	1.46263	6.71181	4.47075	4.02967	1.63125	0.676492	0	0	0	0	0	0	0.024546	0	0.082886	0.0289042	0	0.281266	0	0	0	0	0	0	0.0233054	0	0	0	0	0	0	0	0	0	0	0	0	0	0	0	0	0
A_D24_TPM_65760_length_1347_cov_14.9055	1347	chromosome			IV	tetracycline__tetT	Bacteria;Firmicutes	0.267444	0.122546	0.112152	0.105573	0.198969	0.0376761	0	0.042893	0	0.227838	0.0358198	0	0.0362267	0	0	0.170636	0.165619	0.0996271	0.0679725	0	0.0630114	0	0.166195	0	0.103187	0	0	0.0329732	0	0	0	0	0	0	0	0	0	0	0.0434516	0	0	0
A_D24_TPM_69735_length_5963_cov_24.3798	5963	unclassified	ICEberg|107		III	tetracycline__tetW	Bacteria;Firmicutes;Clostridia;Eubacteriales;Oscillospiraceae;Oscillibacter	0.198502	4.72904	5.88599	0.0476963	1.50118	2.37876	0.751553	2.86317	2.35054	0.651916	1.19753	0.717793	0	0.0397703	0.158891	0.0385454	0.196414	0.153785	0.468313	0.340791	1.20632	0.0481814	0.314418	1.31743	0	0.00866615	0	0.00744841	0.0158213	0.0199144	0.0168036	0	0.00744448	0	0.0347863	0	0.00967384	0.0295096	0.0392616	0.00839712	0	0
A_D24_TPM_71403_length_1626_cov_44.7098	1626	unclassified	ICEberg|325,ICEberg|325		III	MLS__mefA	Bacteria;Firmicutes;Bacilli;Lactobacillales;Streptococcaceae;Streptococcus,Bacteria;Firmicutes;Bacilli;Lactobacillales;Streptococcaceae;Streptococcus,Bacteria;Firmicutes;Clostridia;Eubacteriales;Lachnospiraceae;Blautia,Viruses;Uroviricota;Caudoviricetes;Caudovirales;Siphoviridae;Erysipelothrix phage phi165	0.316506	0.473753	0.247754	0.583053	0.296691	0.171662	0.701128	0.177666	0.103235	0.157287	0.0296736	0.0289269	0.120043	0	0.0760043	0.123687	0	0.123799	0.084464	0.0549352	0.417596	0.0441737	0.103259	0.0263292	0.0569879	0.0635624	0	0.0819462	0.0580211	0	0.0616235	0.0614476	0.027301	0	0.0318928	0.031669	0	0	0	0	0	0
A_D24_TPM_73670_length_2490_cov_15.0000	2490	plasmid				vanUG	Bacteria;Firmicutes;Bacilli;Bacillales;Bacillaceae;Bacillus	3.59627	26.4398	19.9705	4.18815	15.7577	12.7588	4.94157	4.64071	2.87631	5.79285	2.17025	2.17231	2.39088	1.20004	6.65065	3.73847	1.4111	6.3955	2.70264	3.06717	5.31755	3.36536	4.72005	3.49023	0.24189	0.622606	0.590878	1.82832	1.21243	0.35768	0.160963	0.120378	0.231763	0.379838	1.4162	0.641088	1.807	2.14362	1.69241	1.12612	1.20551	0.905119
A_D24_TPM_77082_length_74679_cov_23.0355	74679	chromosome	ICEberg|107		III	tetracycline__tet44	Bacteria;Firmicutes	0.0344567	0.00331557	0.0195547	0.0650615	2.42462	1.59801	0.00184242	0.000773669	0.0014985	0.000684927	0.00064609	0	0.00196029	0.000635119	0.00110324	0.0015389	0.00373413	0.00539098	0.00306508	0	0.00284137	0	0	0	0	0	0	0	0	0	0.00134174	0.00267582	0.00059443	0	0	0	0.00849685	0	0.000783745	0	0.00277207	0.00359275
A_D24_TPM_78570_length_4496_cov_12.9366	4496	unclassified	ICEberg|791,ICEberg|829		I	aminoglycoside__aadE	Bacteria;Firmicutes	0.681073	0.159097	0.140002	0.811826	0.363627	0.259618	0.16613	0.334119	0.379575	0.0398184	0.0536581	0.0313847	0.119389	0.126593	0.0870432	0.185319	0.254299	0.0945194	0.0509113	0.044702	0.0188782	0.0639026	0.0622401	0.0618935	0.0309149	0.0114938	0	0.133363	0.052459	0.0396185	0	0	0	0.0100173	0.0115342	0	0	0.0130461	0	0.022274	0.0287777	0.0179028
A_D24_TPM_80437_length_6059_cov_17.6031	6059	unclassified			IV	MLS__erm(35)	Bacteria	0.390715	5.6258	1.8949	0.919254	2.2161	0.774772	0.266013	0.209786	0.203164	0.455864	0.453905	0.178546	0.185235	0.270067	0.411332	0.0900949	0.451038	0.561095	0.0226668	0.00737123	0.0280166	0.063224	0.0277107	0.229636	0.0879367	0.371005	0.0520343	0.036652	0.0467118	0.112694	0.115761	0.123676	0.0329694	0.564926	0.0941467	0.0849874	0.0380823	0.183933	0.0579593	0.0371884	0.1025	0.141702
A_D24_TPM_82882_length_11240_cov_27.4640	11240	unclassified	ICEberg|107		III	tetracycline__tetW	Bacteria;Firmicutes;Clostridia;Clostridiales;Clostridiaceae	0.00457864	1.6644	1.59043	0.00843456	4.98347	0.912049	0.0209848	0.0102806	2.91713	0.0318548	0.0171706	0.0711386	0.00434141	0.00421976	0.608386	0.0102245	0.0148858	0.0358179	0.00814581	0.00794703	0.0151026	0	0.0522817	0.0761766	0	0.00459753	0.0140247	0.0750785	0.0377705	0.0422597	0	0	0	0.00400694	0.00922736	0	0.164228	0.104369	0.0624868	0.022274	0.00460444	0.0190963
A_D24_TPM_92156_length_31732_cov_31.9933	31732	unclassified				multidrug__mexD	Bacteria;Proteobacteria	0.644677	1.7678	0	1.43109	5.90549	0	0.103445	0	0	0.00161193	0	0	0.496709	0.0283994	0	0.0289735	0	0	0	0.500361	0.00133739	0	0.00352744	0	0.733689	0.00977113	0.00496779	0	0.00148655	0.00187113	0.0252615	0.0173177	0.00979264	0.00141932	0	0	0.0236325	0.118301	0.0368898	0.0331373	0.0481135	0.0118374
A_D24_TPM_93198_length_3388_cov_18.6966	3388	plasmid			Unassessed	aminoglycoside__bifunctional-aminoglycoside-N-acetyltransferase-and-aminoglycoside-phosphotransferase		0.782288	0.243608	0.148631	0.412741	0.466725	0.224689	0.261071	0.0426334	0.0495453	0.0150973	0	0.0138829	1.28907	1.77093	1.10646	1.78083	2.8561	1.11567	0.189171	0.0593212	0	0	0.00825949	0.0505445	0.0136751	0	0	0.144204	0.13923	0	0	0	0	0	0	0	0.289447	0.225064	0.181392	0.177351	0.137481	0.110869
A_D24_TPM_93787_length_3437_cov_15.8043	3437	chromosome			IV	tetracycline__tetP,tetracycline__tetP	Bacteria	0.583966	3.04972	2.74709	0.965422	0.834366	0.893324	0	0.0168103	0	0	0	0	0.0283953	0	0.0119856	0.0167185	0	0.039045	0.0266392	0	0	0	0	0	0	0	0	0.0129226	0	0	0.0291533	0.02907	0	0	0	0	0	0.0341316	0.0170292	0	0.0150579	0
A_D24_TPM_96503_length_1168_cov_4.0000	1168	plasmid			IV	tetracycline__tetA	Bacteria;Firmicutes;Clostridia;Clostridiales;Clostridiaceae;Clostridium;Clostridium perfringens	0.352492	0.0942175	0.043113	0.162336	0.275354	0.0869001	0.1178	0	0.239525	0	0	0	0	0	0.0352691	0	0	0	0	0	0	0	0	0	0	0	0	0	0	0	0	0	0	0	0	0	0	0	0	0	0	0
A_D24_TPM_9844_length_2953_cov_5.0011	2953	plasmid	ICEberg|862,ICEberg|862			dfrG	Bacteria;Firmicutes;Bacilli;Bacillales;Staphylococcaceae;Staphylococcus,Bacteria;Firmicutes;Bacilli;Lactobacillales;Enterococcaceae;Enterococcus	0.156849	0.0372658	0.0170525	0.0642089	0.217821	0.0515574	0.0266248	0	0	0	0	0	0.0165247	0.0160616	0	0	0	0	0.0620108	0.0756219	0.0143712	0	0	0	0.0156895	0.0174996	0.0177941	0.127845	0.015974	0	0.0169658	0	0	0	0	0	0	0	0	0	0	0
A_D24_TSS_109770_length_2667_cov_34.8642	2667	unclassified	ICEberg|65		III	MLS__ermG	Bacteria;Bacteroidetes;Bacteroidia;Bacteroidales;Bacteroidaceae;Phocaeicola,Bacteria;Firmicutes;Bacilli;Lactobacillales;Enterococcaceae;Enterococcus	0.347338	0.845873	0.764687	0.337699	0.763735	0.589891	0.692779	0.519927	0.377636	0.239734	0.388962	0.246904	0.128077	0.17784	0.347534	0.355499	0.334591	0.38577	0.291808	0.334925	0.413721	0.197498	0.0524619	0.449462	0	0.0387524	0.0591068	0.299763	0.397957	0.133577	0.0187851	0.0187315	0.0166447	0.0844356	0.213886	0.154462	0.129775	0.164947	0.109729	0.150197	0.164945	0.372224
A_D24_TSS_114367_length_2789_cov_8.0000	2789	plasmid				chloramphenicol__chloramphenicol-exporter	Bacteria;Firmicutes;Bacilli;Bacillales;Bacillaceae;Bacillus,Bacteria;Firmicutes;Bacilli;Bacillales;Bacillaceae;Bacillus,Bacteria;Firmicutes;Bacilli;Bacillales;Staphylococcaceae;Staphylococcus,Bacteria;Firmicutes;Bacilli;Lactobacillales;Enterococcaceae;Enterococcus,	0.0184525	0	0.0361105	0.0679845	0.067267	0.0181964	0.0422856	0.020716	0	0	0	0	0.0349928	0.0170061	0.0147703	0.0206029	0	0.0320778	0.1149	0.0480412	0.0152163	0.00858449	0	0	0	0	0	1.29789	0.439746	0.329979	0	0	0	0	0	0	0	0	0.0209858	0	0.0185564	0
A_D24_TSS_124233_length_3068_cov_10.9778	3068	plasmid				rphB	Bacteria;Firmicutes	0	0	0	0	0	0	0.0128134	0	0.173258	0	0	0.0613236	0	0.0154596	0.362532	0.0187293	0.0181787	0.0874822	0	0	0.809203	0	0	0.0418623	2.89947	11.1673	7.58731	22.6417	23.5856	23.5042	0	0.0162832	0.0578767	0	0	0.0167842	2.04944	1.10887	2.82345	6.055	6.13185	5.61443
A_D24_TSS_125168_length_3835_cov_8.9515	3835	unclassified				optrA	Bacteria;Firmicutes;Bacilli;Lactobacillales;Enterococcaceae;Enterococcus	2.09345	0.129128	0.131306	0.87759	0.132782	0.158799	0.517661	0.090394	0.320983	0.0133376	0	0	0.286295	0.222618	0.1289	0.374587	0.130887	0.139971	0.0238746	0	0.011066	0	0	0	0	0	0	0.584863	0.258304	0.0464471	0	0	0	0	0.0135222	0	0.0451252	0.0535315	0.0305237	0.0391698	0.0539806	0.041977
A_D24_TSS_134034_length_5588_cov_47.2908	5588	chromosome	ICEberg|791,ICEberg|791,ICEberg|829	Int-Tn916	I	aminoglycoside__aadE		0.718358	1.75762	1.7302	0.746492	1.40049	1.03534	0.998968	1.18387	0.926211	0.585823	0.375599	0.404024	0.554516	0.526246	0.597126	0.796935	0.469093	0.652416	0.233485	0.411616	0.5544	0.0642685	0.280433	1.14536	0.124368	0.0277432	0.0517185	3.54492	2.11038	1.8382	0.0627593	0	0.0238322	0.0161195	0.0324807	0.00921508	0.758743	1.00243	0.40849	0.28674	0.384357	0.264078
A_D24_TSS_145781_length_1390_cov_5.0000	1390	plasmid	ICEberg|1017,ICEberg|44	tnpA	I	aminoglycoside__aph(6)-I,aminoglycoside__aph(3'')-I	Bacteria;Proteobacteria;Gammaproteobacteria;Pasteurellales;Pasteurellaceae;Actinobacillus,Bacteria;Proteobacteria;Gammaproteobacteria;Pasteurellales;Pasteurellaceae;Pasteurella	0.277683	0.0395849	0.0362274	0.44333	0.212095	0.0365106	0.0565633	0.0415661	0.0402541	0	0	0	0.210636	0.0682447	0	0.0413393	0	0	0	0.0321311	0	0	0	0	0.166659	0	0.0756057	0.255625	0.16968	0.0854314	0.0360431	0	0.0319363	0	0.0186539	0	0.0415001	0	0.0210537	0.0360231	0	0.0386048
A_D24_TSS_155470_length_2607_cov_13.0000	2607	plasmid	ICEberg|363		IV	tetracycline__tetM	Bacteria;Firmicutes;Bacilli;Lactobacillales;Enterococcaceae;Enterococcus	3.89878	2.07893	2.0861	3.39107	1.66543	1.6644	1.47022	1.07487	0.56876	0.431642	0.240599	0.306712	6.77586	4.78485	2.45712	9.99572	4.58885	1.50996	0.351204	0.394029	0.708117	0.0551028	0.128806	0.394119	0.0355437	0.18831	0.0403114	0.0511103	0.226176	0	0.0192174	0.0383252	0.0510834	0.0518273	0.11935	0.0197522	0.022127	0.0674973	0.381664	0	0.0397038	0.0308749
A_D24_TSS_163754_length_3006_cov_3.9665	3006	unclassified	ICEberg|2,ICEberg|2,ICEberg|2		III	tetracycline__tetQ,tetracycline__tetQ	Bacteria;Bacteroidetes;Bacteroidia;Bacteroidales;Bacteroidaceae;Phocaeicola	12.7033	57.9883	40.1625	14.7205	15.8613	7.58037	0.418486	1.54725	8.37622	0.153143	0.248791	0.258177	0.844133	0.126228	0.349453	0.30585	0.352519	0.654768	0.0456881	0.601738	0.903541	0.103542	0.353746	0.37029	0	0.0515731	0.0524411	0.0147754	0.156923	0	0	0	0	0	0	0	0.01919	0.0390254	0.0389416	0.0166574	0	0.0178512
A_D24_TSS_169055_length_48276_cov_21.4146	48276	chromosome				rsmA	Bacteria;Proteobacteria;Gammaproteobacteria;Pseudomonadales;Pseudomonadaceae;Pseudomonas;Pseudomonas sp. C27(219)	0.0874149	0.00341928	0.00104309	0.761955	0.0699506	0	0.153904	0.0239361	0.000579513	0	0	0	0.0096026	0.0736858	0	0.00238055	0	0	0	1.04495	0.00219769	0	0	0.00709441	1.0053	0.910404	0	0.96142	1.53798	0	0.115194	0.0522583	0.00735627	0	0	0	0.211498	1.94825	0.487986	0.191883	0.159734	0.0489077
A_D24_TSS_173966_length_2002_cov_14.0000	2002	unclassified	ICEberg|65,ICEberg|65		III	MLS__ermG	Bacteria;Firmicutes;Bacilli;Lactobacillales;Enterococcaceae;Enterococcus,Bacteria;Firmicutes;Clostridia;Eubacteriales;Peptostreptococcaceae;Clostridioides	0.642656	2.83085	2.50271	0.769517	2.61049	1.81249	1.42362	1.77486	1.60705	0.68983	0.84352	0.881028	0.341241	0.615975	1.4095	0.990222	0.654669	1.73165	0.663139	0.557721	0.953905	0.143509	1.17412	2.7051	0	0.103249	0.0787402	0.299501	0.259182	0.0889733	0.150149	0.0249535	0.0221735	0	0.0777089	0.0257212	0.158476	0.146491	0.0438531	0.025011	0.0258511	0.0670088
A_D24_TSS_179796_length_1657_cov_6.0000	1657	plasmid	ICEberg|1010,ICEberg|1010	qacEdelta, tnpA	IV	sulfonamide__sul1,multidrug__qacEdelta1	Bacteria;Proteobacteria;Gammaproteobacteria;Enterobacterales;Enterobacteriaceae;Enterobacter,Bacteria;Proteobacteria;Gammaproteobacteria;Enterobacterales;Enterobacteriaceae;Escherichia	0.388231	0	0.0303899	0.143036	0.14557	0.0306274	0.047449	0	0	0	0.0291185	0.0283857	0.147246	0.028624	0.0248608	0	0.0336585	0	0	0.0808611	0	0	0	0	0.30757	0.124747	0	0.241239	0.398549	0	0.151176	0.271341	0.0535805	0.0271804	0.0625923	0	0.121845	0.265488	0.0529837	0	0.0312335	0
A_D24_TSS_181620_length_1014_cov_7.2302	1014	chromosome				lnuD		0.203013	0.868213	0.173813	0.560973	0.607914	0.525514	0.0775375	0.284896	0.220722	0.100887	0.190333	0.16235	0.842164	0.233876	1.78753	1.78505	2.25509	1.38962	0.225737	0.242251	0.627784	0.188893	0.110387	0.295541	0.091383	0.0509628	0	0.175206	0.558239	0.0292775	0	0	0.0437785	0.133248	0.102284	0	0.085333	0.43384	0.259745	0.246904	0.612472	0.317519
A_D24_TSS_187975_length_2577_cov_5.0000	2577	plasmid	ICEberg|12		IV	tetracycline__tetG,chloramphenicol__floR	Bacteria;Proteobacteria;Gammaproteobacteria;Pseudomonadales;Pseudomonadaceae;Pseudomonas	0.479291	0.341625	0.0195406	0.183943	0.0832009	0	0.0152548	0.0224202	0	0	0.0187231	0	0.0189357	0.0184051	0	0	0	0	0	0.0693245	0	0	0	0	0.13484	0	0	0.0861755	0.0915234	0	0.0194412	0	0.034452	0	0.0201233	0.0399642	0.1455	0.0910441	0.136273	0.116582	0.20083	0.0416458
A_D24_TSS_199230_length_5773_cov_8.0000	5773	chromosome			IV	tetracycline__tet36	Bacteria;Bacteroidetes;Flavobacteriia;Flavobacteriales;Weeksellaceae;Chryseobacterium	13.7552	11.4993	9.11084	19.768	14.7678	11.2215	18.4675	20.982	26.2271	24.4717	15.7794	9.21068	18.3339	9.97814	2.64734	7.85332	6.72397	4.82737	0.0555095	1.15659	19.0799	16.9291	11.8612	5.458	4.34179	1.97825	0.609835	1.55794	1.23382	0.421682	2.22599	1.39322	0.726657	2.77733	3.88057	1.30229	0.149883	0.193045	0.45623	0.607144	0.546853	0.511231
A_D24_TSS_203510_length_3516_cov_6.5840	3516	unclassified	ICEberg|409	repUS18__rep(pKKS825)	IV	MLS__erm(TR)	Bacteria	1.12705	0.657271	0.637328	0.815653	0.914713	1.01037	0.100627	0.0657302	0.0636554	0.0145477	0.0137228	0.0133775	1.28378	0.215836	0.193318	3.54641	0.483803	0.292619	0.0260407	0.0698642	0.126735	0	0.039794	0.0547925	0.0131772	0.0440924	0.0298896	1.15585	0.503106	0.236419	0.0284982	0	0	0.0128094	0.0147491	0	0	0.091753	0.0332931	0.156653	0.139836	0.0915711
A_D24_TSS_204855_length_2648_cov_8.0000	2648	plasmid	ICEberg|837		I	MLS__lnuB	Bacteria	0.27209	0.498698	0.532466	0.187962	0.263153	0.402471	0.0593829	0.0654572	1.41573	0.057949	0.018221	0.0532876	3.76853	1.65683	1.89793	5.30565	1.8008	2.22987	0.0345766	0.0168664	0.0480795	0	0.0211353	0.840704	0.0174967	0.0195152	0	0.100638	1.34495	0.201803	0	0	0	0.0340166	0	0.0194463	0.228736	0.110754	0.110516	0.0378188	1.28994	7.95385
A_D24_TSS_206549_length_1348_cov_69.2726	1348	unclassified			III	MLS__ermF	Bacteria;Bacteroidetes;Bacteroidia;Bacteroidales;Dysgonomonadaceae;Fermentimonas,Bacteria;Bacteroidetes;Flavobacteriia;Flavobacteriales;Weeksellaceae;Chryseobacterium,Bacteria;Bacteroidetes;Flavobacteriia;Flavobacteriales;Weeksellaceae;Riemerella	15.1757	11.3271	6.10772	20.5187	7.41603	10.2779	4.18487	12.6869	3.07161	2.29566	1.70018	2.66928	2.08149	4.1167	5.24097	1.087	3.02031	3.15252	0	0.662645	11.5698	0.106567	10.338	6.81232	1.22015	0.536697	0.175413	9.06089	6.03637	0.308326	0.594657	0.16677	0.230519	0.233877	0.538582	0.611203	0.342345	5.26504	6.59974	5.1075	5.45182	2.94576
A_D24_TSS_20781_length_1419_cov_3.0000	1419	chromosome				lnuD	Bacteria;Firmicutes;Clostridia;Clostridiales	0.0362677	0.0581638	0.035487	0	0	0	0.138518	0	0	0.144185	0.238016	0.19888	0	0.033425	0.0290305	0.0404944	0.117912	0.063048	0.0967853	0.0944235	0.149536	0.101235	0.0986017	0.15085	0.130602	0.364174	0.111091	1.1268	0.598366	0.209214	0	0.0352057	0	0.0476088	0	0	0.447171	0.310017	0.268105	0	0.0364721	0
A_D24_TSS_212544_length_21006_cov_16.1972	21006	plasmid	ICEberg|362,ICEberg|362,ICEberg|362,ICEberg|62,ICEberg|62	tnpA		MLS__ermB,MLS__ermB	Bacteria	0.746013	0.178119	0.179792	0.559638	0.363625	0.273004	0.0102929	0.00550099	0.00799102	0.01461	0.0137816	0.00447826	0.160289	0.164829	0.264745	0.641471	0.315952	0.634595	0.0501251	0.0244509	0.0181826	0	0	0.00917121	0.028673	0.0615018	0.0650383	6.84428	2.20069	0.607712	0	0	0	0.00321608	0.00493742	0.00245139	0.00274613	0.0111692	0.0306494	0.0107267	0.0147826	0.00766362
A_D24_TSS_214895_length_1165_cov_5.0000	1165	chromosome	ICEberg|107		III	tetracycline__tetW	Bacteria;Firmicutes;Clostridia;Eubacteriales;Lachnospiraceae;unclassified Lachnospiraceae genus	0.3534	2.59765	2.65828	0.630673	1.65638	1.48111	0.404925	1.83497	1.70501	0.285384	0.57982	0.908405	0.712065	0.407125	2.15696	1.2824	0.718097	1.76626	1.90584	0.690061	0.76498	0.595985	0.384318	1.96601	0.119308	0	0	0	0.202451	0	0.172017	0.0857628	0.0381042	0.0386592	0	0.132602	0	0	0	0	0.177696	0.0921213
A_D24_TSS_216096_length_1120_cov_6.0000	1120	plasmid	ICEberg|107		Unassessed	tetracycline__tetW	Bacteria	0.459499	3.58632	3.46198	0.296264	2.36902	2.96795	1.14074	1.83132	1.69858	0.548032	0.775436	0.944903	0.0871382	0.338786	1.02986	0.10261	0.248983	0.439338	3.00428	0.638033	0.757825	0.726815	0.699579	1.64365	0	0.092279	0.046916	0	0	0	0.0894641	0.0446043	0.118906	0	0	0.0459767	0	0	0	0.0894144	0	0
A_D24_TSS_222048_length_1057_cov_3.0000	1057	plasmid	ICEberg|64,ICEberg|64		III	aminoglycoside__aadE	Bacteria;Bacteroidetes;Bacteroidia;Bacteroidales;Bacteroidaceae;Bacteroides	0.243443	0.0520558	0	0.067269	0.0253558	0.144039	0.427703	0.218645	0.105872	0.0483913	0	0.0444987	0	0.0448723	0.0389729	0.108726	0.0527646	0.0423203	0.952837	0.739442	0.281048	0.135906	0.291215	0	0	0.0733343	0	0	0.156196	0	0	0	0	0	0	0	0.0272872	0.0554921	0.442984	0.0947437	0	0.0507669
A_D24_TSS_247159_length_2102_cov_4.0000	2102	plasmid	ICEberg|409		IV	MLS__erm(TR)	Bacteria	0.416216	0.183235	0.179672	0.563775	0.0255006	0.386296	0.177669	0.0274866	0.026619	0.0973352	0.137724	0.0671292	0.0696442	0.090257	0.117586	0.0273366	0.132665	0.0638428	0.043558	0.0212475	0.100947	0.0227804	0.0266253	0	0.286539	0.208967	0.462465	1.06706	0.460042	0	0.0238344	0.0237663	0	0	0	0.0244976	0.150936	0.195331	0.167067	0	0	0
A_D24_TSS_261808_length_1060_cov_13.0000	1060	unclassified			IV	tetracycline__tetT	Bacteria;Firmicutes;Tissierellia;Tissierellales;Peptoniphilaceae;Helcococcus,Bacteria;Firmicutes;Tissierellia;Tissierellales;Peptoniphilaceae;Peptoniphilus,Bacteria;Firmicutes;Tissierellia;Tissierellales;Tissierellaceae;Schnuerera	2.23334	0.752673	0.66508	0.782584	1.2642	0.909664	0.593381	0.545065	0.237537	0.265399	0.136555	0	0.828635	0.469826	1.10758	0.487882	0.789229	1.16051	0.172753	0.210671	0.120108	0	0.316791	0.222134	0.0874173	0.0975024	0	0.649462	0.200255	0	0	0	0	0	0	0	0.16326	0.11067	0.220865	0.0944756	0.122061	0.0253116
A_D24_TSS_264877_length_1472_cov_7.8843	1472	unclassified	ICEberg|62,ICEberg|64			MLS__ermB	Bacteria;Bacteroidetes;Bacteroidia;Bacteroidales;Odoribacteraceae;Butyricimonas,Bacteria;Proteobacteria;Epsilonproteobacteria;Campylobacterales;Campylobacteraceae;Campylobacter	0.157329	0.0373798	0.136837	0.112709	0.0910363	0.10343	0.961422	0.510258	0.513157	0.20849	0.16389	0.271603	0.116026	0.161107	0.0559706	0.195182	0.416776	0.395056	0.513153	0.561313	0.389209	0.243976	0.323175	0.305379	0.236062	0.0526592	0.142788	0.105606	0.416593	0.0403362	0	0	0	0.0305964	0.0704589	0.0349822	0.176347	0.159389	1.13321	0.0340163	0.105477	0.145817
A_D24_TSS_264992_length_5183_cov_63.0180	5183	plasmid			IV	tetracycline__tetL	Bacteria;Firmicutes;Bacilli;Lactobacillales;Lactobacillaceae;Latilactobacillus,Sporosarcina ureae plasmid pSU1 strain DMV4	0.511362	0.196397	0.126303	0.434421	0.723934	0.479787	0	0	0	0	0.00930915	0	0	0	0.0158959	0.454549	1.10834	0.522153	0	0.00861707	0	0	0	0	0.0625734	0.0548369	0.263592	2.30943	1.26506	0.939367	0	0	0	0	0	0	0	0.0226337	0	0	0	0
A_D24_TSS_272937_length_1354_cov_6.9134	1354	unclassified	ICEberg|12			sulfonamide__sul2	Bacteria;Bacteroidetes;Bacteroidia;Bacteroidales;Bacteroidaceae;Bacteroides,Bacteria;Bacteroidetes;Flavobacteriia;Flavobacteriales;Flavobacteriaceae;Myroides	4.44703	1.40199	1.30167	3.97352	0.831348	1.34933	3.32435	3.00832	2.99601	4.60876	1.51447	0.312641	2.41464	0.84071	0.212969	0.679014	0.8856	0.313855	0	0.395825	0.282085	1.48533	0.413341	0.094855	0.547488	0.0381656	0.038808	0.328027	0.104515	0.0438514	0.314512	0.110687	0.0491781	0.199577	0.153199	0	0.170414	0.909719	0.540337	0.369808	0.286672	0.475574
A_D24_TSS_27493_length_1407_cov_4.6303	1407	unclassified			I	aminoglycoside__bifunctional-aminoglycoside-N-acetyltransferase-and-aminoglycoside-phosphotransferase	Bacteria;Firmicutes;Bacilli;Lactobacillales;Enterococcaceae;Enterococcus	0.768118	0.156426	0.107369	0.286367	0.361919	0.216416	0.349249	0.0615958	0.0795354	0.0363537	0.0342923	0.0668588	0.884388	0.606781	0	0.530917	0.198195	0	0.292832	0.2222	0.0301622	0	0.0397771	0.182564	0	0	0	0.363021	0.100578	0	0	0	0	0	0	0	0	0	0.124796	0	0	0
A_D24_TSS_279211_length_4245_cov_8.1901	4245	unclassified	ICEberg|837		III	aminoglycoside__ant(9)-I	Bacteria;Firmicutes;Bacilli;Lactobacillales;Streptococcaceae	0.0363702	0.14258	0.0652434	0.0669996	0.132585	0.0478207	0.0648246	0.0816634	0.0659048	0.343407	0.119345	0.0720209	0.103457	0.0558658	0.407577	0.121827	0.0656916	0.511079	0.0593138	0.0210423	0.0999721	0.0112802	0.0988804	0.0907658	0.316514	0.462591	0.606538	2.27044	0.872306	1.06301	0	0	0	0	0	0.0121305	1.4812	1.24357	0.75833	0.678243	0.60349	0.461393
A_D24_TSS_289158_length_2218_cov_5.0000	2218	unclassified	ICEberg|71,ICEberg|961	tnpA	I	trimethoprim__dfrA15,aminoglycoside__aadA,aminoglycoside__aac(6')-I	Bacteria;Proteobacteria;Gammaproteobacteria;Pseudomonadales;Pseudomonadaceae;Pseudomonas,Bacteria;Proteobacteria;Gammaproteobacteria;Pseudomonadales;Pseudomonadaceae;Pseudomonas,Bacteria;Proteobacteria;Gammaproteobacteria;Pseudomonadales;Pseudomonadaceae;Pseudomonas,Bacteria;Proteobacteria;Gammaproteobacteria;Pseudomonadales;Pseudomonadaceae;Pseudomonas,	0.0696085	0.322497	0	0.12823	0.0483338	0	0.0531715	0	0.0252268	0	0	0	0.110003	0.0855366	0	0.0259069	0	0.020168	0.02064	0.100681	0	0	0	0	0.229776	0	0	0.0901113	0.510418	0	0	0.0450468	0.0200142	0	0.0233804	0	0.208062	0.10578	0.0263883	0.0564383	0.0116668	0
A_D24_TSS_298041_length_1656_cov_18.2343	1656	plasmid	ICEberg|937		Unassessed	MLS__mefA	Bacteria;Firmicutes;Bacilli;Lactobacillales;Streptococcaceae;Streptococcus,	0.310772	0.714369	0.668981	0.31487	0.469343	0.520981	0.676557	0.488452	0.422352	0.277987	0.378769	0.369237	0.0884011	0.315055	0.621895	0.433738	0.471504	0.445705	0.373202	0.606825	0.461285	0.144578	0.270369	0.336078	0.0839333	0.0936164	0.0317307	0.308436	0.028485	0.107563	0	0	0.0268064	0.0543937	0.0313151	0.093286	0.17417	0.283358	0.247406	0.332604	0.0468785	0.162019
A_D24_TSS_33400_length_2533_cov_20.1062	2533	plasmid	ICEberg|445,ICEberg|829,ICEberg|837		III	aminoglycoside__aadE,aminoglycoside__ant(9)-I	Bacteria;Firmicutes;Bacilli;Lactobacillales;Streptococcaceae;Streptococcus	0.873647	1.69435	1.0437	0.552059	0.793557	0.440779	1.08638	0.479003	0.552242	0.525026	0.180959	0.278534	0.616469	0.187249	0.650523	0.374306	0.0660547	0.847676	0.343391	0.282115	0.645033	0.0378084	0.298281	0.507042	0.146328	0.255015	0.435636	0.482198	0.409698	0.503971	0.0395577	0.0690284	0.0438131	0.0177805	0.163783	0.101646	1.98129	1.35465	0.554561	0.296518	0.306478	0.201254
A_D24_TSS_38262_length_1621_cov_22.0000	1621	unclassified	ICEberg|65	tnpA	III	MLS__ermG	Bacteria	0	1.01832	1.6775	0.526366	3.2406	1.47146	0.194011	0.285142	0.138071	0.0946631	0.119061	0.348194	0.692375	0.438896	0.457433	2.19779	0.722527	1.2694	0.0282415	0	0.0261802	0.02954	0.0690516	0.475387	1.20044	0.82886	0.972473	8.1651	4.78696	3.80937	0	0	0	0	0	0.1906	7.29516	6.00664	3.75512	2.93451	2.26683	2.21793
A_D24_TSS_43555_length_1353_cov_22.4200	1353	unclassified	ICEberg|325,ICEberg|937			MLS__mefA	Bacteria;Firmicutes;Bacilli;Bacillales;Bacillaceae;Weizmannia,Bacteria;Firmicutes;Clostridia;Eubacteriales;Clostridiaceae;Clostridium,Bacteria;Firmicutes;Erysipelotrichia;Erysipelotrichales;Turicibacteraceae;Turicibacter	0.190184	0.732013	0.558271	0.0350349	0.178278	0.431353	0.101693	0.256217	0.165419	0.113414	0.124813	0.173818	0.0721321	0.0350555	0.213127	0.127409	0.247327	0.0330618	0.169178	0.297088	0.094098	0.106174	0.165458	0.158209	0	0	0.0194183	0.246202	0.976196	0	0.0740575	0	0	0	0.038328	0	0	0.0867039	0.0865178	0.0370082	0.229507	0.317284
A_D24_TSS_46219_length_1274_cov_14.1518	1274	plasmid				aadS	Bacteria;Bacteroidetes;Flavobacteriia;Flavobacteriales;Weeksellaceae;Riemerella	2.7065	1.44684	1.6008	2.5115	1.89333	1.3743	1.17256	0.748287	1.27366	3.35243	3.29489	2.41821	2.37476	1.76839	0.549689	1.44331	1.05065	1.29914	0.0718673	0.280454	6.69551	0	2.61381	1.781	0.472767	0.202811	0.206224	2.44038	1.11078	0.326235	0.747172	0.196063	0.174221	0.494923	0.793741	0.202095	0.135836	1.31215	0.826944	1.02188	0.548412	0.589677
A_D24_TSS_48124_length_1612_cov_6.7152	1612	unclassified	ICEberg|1010,ICEberg|1010	intI1		sulfonamide__sul1	Bacteria;Actinobacteria;Actinomycetia;Actinomycetales;Actinomycetaceae;Schaalia,Bacteria;Proteobacteria;Alphaproteobacteria;Sphingomonadales;Sphingomonadaceae;Rhizorhabdus,Bacteria;Proteobacteria;Gammaproteobacteria;Pseudomonadales;Pseudomonadaceae;Pseudomonas	0.861988	0.648534	0.0624765	0.573414	0.299268	0	0.219481	0.0358417	0.0694208	0	0	0.0729454	0.393527	0.0294231	0.0255548	0	0	0	0.0567983	0.374033	0	0.0297049	0.0347186	0	0.919725	0.35263	0	0.0551053	0.0877875	0	0.139857	0.0929718	0.0826143	0.069848	0.128679	0.0638882	0.125247	0.327479	0.254159	0.139779	0.208685	0.0665765
A_D24_TSS_53289_length_1439_cov_16.7982	1439	unclassified				MLS__ermF	Bacteria	0.143055	1.22358	0.22746	0.115294	0.409745	0.229238	0.0273186	0	0	0.0355453	0.167649	0.277831	0.135643	0.0329604	3.4925	0.678838	2.44173	3.06196	0	0	0.0294914	0	0.0388925	0.342133	0.0321968	1.18507	0.292125	0	0.442537	0.0825224	0.0696315	0.0347164	0	0.0312981	0.0360373	0	0	0.0407611	0	0.173982	0.503512	0.149161
A_D24_TSS_59227_length_1355_cov_5.9712	1355	unclassified	ICEberg|1010,ICEberg|1010	tniB		sulfonamide__sul1	Bacteria;Proteobacteria;Betaproteobacteria;Burkholderiales;Burkholderiaceae;Pandoraea,Bacteria;Proteobacteria;Gammaproteobacteria;Enterobacterales;Enterobacteriaceae;Enterobacter	0.417788	0.16243	0	0.664681	0.31647	0.112361	0.101543	0	0	0.0377488	0	0	0.25209	0	0.0608035	0	0	0.033013	0.0675712	0.444975	0	0	0.0413036	0.06319	0.666758	0.438581	0.0387793	0	0.104438	0.0438191	0.0369741	0.110606	0.131045	0	0	0	0.042572	0.238084	0.043195	0.0739071	0.0572921	0.0792039
A_D24_TSS_80062_length_1736_cov_32.5285	1736	chromosome				lnuC	Bacteria	0.177871	0.190172	0.232055	0.709941	0.432275	0.292337	0	0	0	0	0	0.81282	0	0	0	0	0	0	0	0	0	0	0	0	7.57952	1.78605	0.5751	2.27703	6.5757	2.08633	0	0	0	0	0	0	1.72789	0.101363	0.33715	1.03836	0.90927	1.83918
A_D55_CM_102660_length_2704_cov_114.9423	2704	unclassified			IV	tetracycline__tet36	Bacteria;Bacteroidetes	1.03727	29.231	14.0602	4.86469	13.5988	18.5713	0.130844	0.363242	0.331084	0	4.13974	2.91361	3.58221	6.20064	25.6017	3.29384	36.9099	22.2918	0	0	0	0	0.206976	18.5558	2.33883	19.5888	3.76994	0.558471	2.45102	1.64686	1.0561	1.1547	0.492509	0	0.450687	0.209479	0.874663	1.17137	0.346327	1.13884	2.33505	2.89736
A_D55_CM_1051_length_1022_cov_241.8513	1022	plasmid	ICEberg|103,ICEberg|125		IV	tetracycline__tetM	Bacteria;Firmicutes	0.780519	1.3998	2.36506	0.347864	2.96333	1.53937	0.73084	0.81973	0.656984	0.400389	0.377686	0.138068	1.14593	1.06741	7.79952	2.67067	2.56487	8.6445	0.111985	0.742915	1.03812	0.234268	0.164285	0.858738	0.725341	2.27537	2.7764	4.3676	3.55399	3.63105	0	0	0.0434358	0.0440685	0.0507414	0.0503854	4.74124	3.73052	3.14981	3.3561	3.49414	4.20044
A_D55_CM_106805_length_2047_cov_16.0698	2047	plasmid	ICEberg|103,ICEberg|103,ICEberg|103,ICEberg|812	Tn916-orf9	IV	tetracycline__tetM	Bacteria;Firmicutes;Bacilli;Lactobacillales;Streptococcaceae;Streptococcus,Bacteria;Firmicutes;Clostridia;Eubacteriales;Peptostreptococcaceae;Clostridioides	2.33813	0.577916	0.578098	0.798914	0.392786	0.780955	0.528122	0.959655	0.177672	0.0499752	0.117854	0.804216	0.762832	0.834139	2.13317	0.814063	0.435933	1.31116	0.156549	0	1.60672	0	0	0.481025	0	0	0	0.0433951	0	0	0.0489496	0	0	0	0	0	0	0	0	0	0	0
A_D55_CM_117129_length_1029_cov_10.0000	1029	unclassified				OXA-347	Bacteria;Bacteroidetes	1.05028	0.320834	0.146811	1.19772	0.286503	0.591833	0.515749	0.168446	0.217505	0.0497081	0.187558	0.0457096	2.25255	1.54413	0.200167	1.11684	1.24661	0.347775	0.0444893	0.0868072	0	0.767824	0.108778	0	0.0450254	0	0	0.0863262	0	0	0	0	0.0431404	0	0	0	0.0560594	0.54152	0.284399	0.170313	0	0.0521483
A_D55_CM_120584_length_22949_cov_62.8462	22949	unclassified				EreD	Bacteria;Bacteroidetes	0.121097	0.019181	0.0142627	0.109474	0.0186857	0.00663423	0.00599548	0.00881167	0.0048763	0	0.0147172	0.00204955	9.64933	4.67398	5.48743	6.1295	10.5656	7.1429	0	0.00389231	0	0	0	0	0.064604	0.00225179	0	0.00387074	0.00616644	0	0	0.00217686	0	0.00196252	0	0	0	0.0140574	0.012752	0.0174551	0.0112758	0
A_D55_CM_12666_length_4006_cov_5.0000	4006	chromosome			IV	vancomycin__vanS	Bacteria;Firmicutes;Clostridia;Clostridiales;Oscillospiraceae	0	0.975195	0.615938	0.0236656	1.12396	0.728434	0.255142	0.548058	0.363151	2.5728	0.343262	0.0587059	0	0	0.318778	0	0.0139222	0.0111664	0	0	0.677994	0	1.66949	0.555712	0	0	0.0262336	0	0.0117751	0.029643	0	0	0	0	0.038835	0.0128542	0.100798	0	0	0.0562467	0.0387573	0.0133951
A_D55_CM_127191_length_4105_cov_16.9145	4105	unclassified				aadS	Bacteria;Bacteroidetes	0.125369	0.27478	0.0552015	0.219401	0.0914044	0.0247258	2.28399	2.18862	1.36305	4.30504	0.805135	0.297908	2.52011	1.61181	2.52384	2.81359	3.08411	3.73225	0	0.0652798	0.367005	0.0116649	0.313575	0.0677888	0.0112865	0	0	0	0	0	0	0	0	0.0109715	0.0252656	0	0	0.185753	0.370709	0.0853847	0.0126075	0.026144
A_D55_CM_132231_length_4597_cov_21.9392	4597	plasmid				aadS	Bacteria;Bacteroidetes	5.41283	2.44174	2.86998	8.7442	7.98727	12.5908	0.6884	0.471314	1.47886	0.823379	1.16504	1.25338	0.875742	0.789297	1.52339	0.606241	0.988783	0.943889	0.0796684	0.106871	0.0830854	0.166663	0.657425	0.605336	0.670224	0.247309	0.182888	0.0869553	0.0513065	0.025832	0.681149	0.516196	0.516629	0.92584	0.72197	0.285641	1.00387	1.98409	1.3114	0.947633	1.06953	1.14395
A_D55_CM_142050_length_1463_cov_164.3616	1463	plasmid			IV	MLS__erm(35)	Bacteria	0.721128	4.55077	1.35958	0.858618	1.39226	0.468298	0.927031	1.02679	0.707541	0.402065	0.428736	0.466172	2.61832	2.60979	4.02652	1.47287	5.35611	6.81843	0	0.0305279	0.0580153	0	0.114763	1.60944	0	0.141288	0.143666	0	0.0483642	0.0202922	0.308202	0.136587	0.0303427	0	0.0354462	0.0703949	0	0.120277	0	0	0.106125	0.0366785
A_D55_CM_142572_length_1728_cov_13.0000	1728	unclassified				lnuG	Bacteria	1.0126	0.350262	0.553683	0.74066	0.279178	0.352428	0	0	0	0	0	0	0.0847177	0.0823438	0.476786	0.232773	0.14524	0.401247	0	0	0	0	0	0	0	0	0	0.025703	0	0	0	0	0	0	0	0	0	0	0	0	0	0
A_D55_CM_144481_length_3330_cov_38.1330	3330	unclassified				vanRI	Bacteria;Firmicutes;Clostridia;Eubacteriales;Peptococcaceae;Desulfotomaculum	0.0309092	0.842695	0.922438	0.0284698	0.917514	0.815348	0.123955	1.29261	0.806532	0.107522	0.362232	0.586174	0.0879232	0.142433	0.519568	0.224325	0.31822	0.134332	0	0	0.267628	0	0.0504201	0.501393	0	0	0	0.0133378	0.0566621	0	0	0	0	0	0	0	0.0173229	0.0352283	0.0615173	0.0150367	0.0466251	0.0161143
A_D55_CM_15079_length_1007_cov_4.0000	1007	unclassified			IV	tetracycline__tetT	Bacteria;Firmicutes	0.766592	0.437124	0.900108	0.941454	0.159689	0.100794	0	0.459002	0	0.152382	0.0479139	0.140125	0	0.188401	0.695436	0	0	0.444216	0	0	0	0	0.166732	0.170055	0	2.20663	1.98287	0.485167	0.749492	0.471697	0	0.0992192	0	0	0.0514973	0	0.458273	0.757217	0.871836	0.546964	0	0
A_D55_CM_150898_length_1139_cov_83.6323	1139	plasmid	ICEberg|837		Unassessed	MLS__lnuB	Bacteria;Spirochaetes;Spirochaetia;Spirochaetales	18.3671	3.2608	3.82423	11.2783	3.88251	4.76753	0.362397	1.69932	0.491248	0.0449075	0.0847223	1.65181	9.18968	7.62046	10.7597	18.2374	8.27524	16.004	0	0.0392119	2.21692	0	0.0491364	0.545007	0	0	0.0461334	0	0	0	0	0	0	0	0	0	0	0	0	0	0	0
A_D55_CM_151211_length_70156_cov_47.7370	70156	chromosome	ICEberg|2,ICEberg|2,ICEberg|2,ICEberg|2,ICEberg|2,ICEberg|2,ICEberg|2,ICEberg|2,ICEberg|2,ICEberg|2,ICEberg|2,ICEberg|2,ICEberg|2,ICEberg|2,ICEberg|2,ICEberg|2,ICEberg|2,ICEberg|2,ICEberg|2,ICEberg|2,ICEberg|2,ICEberg|2,ICEberg|2,ICEberg|2,ICEberg|2,ICEberg|2,ICEberg|2,ICEberg|2		III	tetracycline__tetQ	Bacteria;Bacteroidetes;Bacteroidia;Bacteroidales	12.3125	16.9584	9.59088	14.5465	10.9755	6.19288	0.627585	2.45006	6.95267	0.632116	0.759269	0.760946	1.38311	0.954604	3.2389	0.748206	0.91581	1.36003	0.621869	2.97235	13.7094	0.034127	13.5975	1.074	0.011557	0.385605	0.0651619	0.02564	0.0621947	0.00592428	0.0396337	0.0249229	0.0221464	0.0147653	0.809399	0.00623892	0.00164448	0.00877871	0.012097	0.00142745	0.00442618	0.00152975
A_D55_CM_15374_length_2673_cov_32.0087	2673	plasmid	ICEberg|445		III	aminoglycoside__ant(9)-I	Bacteria;Firmicutes;Bacilli;Lactobacillales;Enterococcaceae;Enterococcus	0.317678	0.524911	0.480389	0.301473	0.190505	0.018986	0.492681	0.25938	0.0627981	0.35401	0.0541519	0	0.54767	0.266162	0.308226	0.806139	0.792871	0.694501	0.265463	0.217213	0.182581	0.0985274	0.0418753	0.096097	0.034666	0.00966634	0.0491451	0.0830805	0.0176473	0.0111064	0.0562288	0	0	0	0.0388011	0.0192644	0.0431613	0.0438872	0.0656894	0.00936626	0	0.0602252
A_D55_CM_162755_length_4674_cov_9.0000	4674	plasmid				MLS__lsa	Bacteria;Firmicutes	0.578061	4.76183	4.06167	0.507084	3.01612	2.51903	0.227088	0.315214	0.149639	0.098491	0.139359	0.100632	0.0522009	0.0304429	0.114576	0.0614694	0.0357973	0.0478525	0.058767	0.0668883	0.0317787	0.0102448	0.203557	0.119073	0	0	0	0	0.0100922	0	0	0	0	0.0192717	0.0110949	0	0	0	0.0125223	0	0	0
A_D55_CM_165772_length_1199_cov_13.1049	1199	plasmid		tnpA		sulfonamide__sul2	Bacteria;Proteobacteria;Gammaproteobacteria	0.901369	0.206508	0.335987	1.22558	0.581174	0.592573	0.0655738	0	0	0.0426602	0.0804826	0.0392287	0.77327	0.39558	0.515359	0.93453	0.558187	0.820781	0.152725	0	0	0.0399369	0.0466775	0.0714116	0	0	0.0876497	0	0.0393421	0.0495203	0.0835694	0	0.0740474	0.0375629	0.0432508	0	0	0	0.0488151	0	0.0863284	0
A_D55_CM_16986_length_2105_cov_7.0000	2105	plasmid	ICEberg|409		IV	MLS__ermA	Bacteria;Firmicutes;Bacilli;Bacillales;Staphylococcaceae;Staphylococcus,Bacteria;Firmicutes;Bacilli;Lactobacillales;Aerococcaceae;Suicoccus,Bacteria;Firmicutes;Bacilli;Lactobacillales;Enterococcaceae;Enterococcus	1.62582	0.0392088	0.0717663	0.315264	0.0891247	0.0241091	0.457545	0.137237	0.25252	0.0728973	0.0229213	0.0223445	0.486815	0.202789	0.430535	0.655144	1.03331	1.43442	0.0652439	0.0424345	0.0201607	0	0	0.0406757	0	0	0	0	0	0	0	0	0	0	0	0	0	0	0	0	0	0
A_D55_CM_174834_length_3624_cov_49.6448	3624	chromosome				lnuD	Bacteria;Firmicutes;Clostridia;Clostridiales	1.80351	24.4749	22.5379	4.97043	31.6229	20.2775	11.5526	20.1597	15.5863	17.6074	9.31968	8.89048	2.17461	3.15415	6.88846	4.67748	5.94042	3.09203	1.03585	4.52292	14.433	7.33988	16.671	20.0176	0.735111	0.976773	1.94293	2.49405	2.42755	1.90871	0.110596	0.151635	0.232737	0.0497108	0.994512	0.781502	7.61654	4.65325	4.10222	1.80309	2.28494	2.36172
A_D55_CM_175394_length_2654_cov_34.0060	2654	unclassified			III	tetracycline__tet32	Bacteria;Firmicutes;Clostridia;Eubacteriales;Eubacteriaceae;Eubacterium	0.0581732	0.0207321	0.0569209	0.0357213	0.141377	0.200781	0.118497	0.0870789	0.305697	0	0.0363597	0.0177224	0.0367727	0.125098	0.356997	0.205684	0.420288	0.244394	0.103495	0.0673132	0	0.054127	0.0843501	0.112916	0.0349142	0.0584133	0.0395976	0	0	0	0.0755085	0.0376465	0.0418156	0.0169698	0.0390789	0.0776094	0	0	0	0	0.0195003	0
A_D55_CM_180448_length_1120_cov_6.0000	1120	plasmid	ICEberg|409		IV	MLS__erm(TR)	Bacteria;Firmicutes;Clostridia;Clostridiales;Eubacteriaceae;Alkalibaculum;Alkalibaculum bacchi	0	0	0	0	0.0478591	0.0453122	0	0.0515865	0	0	0.0861595	0	0.174276	0.127045	0.257465	0.10261	0.124492	0.0998494	0.0408745	0	0	0	0	0	0	0	0.046916	0	0.0210586	0.0530133	0	0	0	0	0	0	0	0.0523707	0.104517	0.134122	0.161731	0.119778
A_D55_CM_180622_length_1781_cov_20.5104	1781	unclassified	ICEberg|325,ICEberg|325			MLS__mefA	Bacteria;Firmicutes;Bacilli;Bacillales;unclassified Bacillales family;Exiguobacterium,Bacteria;Firmicutes;Bacilli;Lactobacillales;Enterococcaceae;Enterococcus,Bacteria;Firmicutes;Clostridia;Eubacteriales;Peptostreptococcaceae;Clostridioides	0.303409	0.695125	0.862358	0.439156	0.36116	0.384683	0.342127	0.421729	0.345584	0.373355	0.352185	0.211275	0.0273989	0.0266311	0.0925196	0.0645273	0.0626302	0.100466	0.154226	0.200617	0.34551	0.0806586	0.251393	0.264415	0.0260141	0	0	0.0997526	0.0264858	0.0666759	0	0	0	0.050576	0	0	0.129557	0.0988016	0.0657263	0.15463	0.0290589	0.180777
A_D55_CM_181001_length_2876_cov_31.5664	2876	chromosome	ICEberg|321,ICEberg|445			APH(3')-IIIa	Bacteria;Firmicutes;Bacilli;Bacillales;Staphylococcaceae;Staphylococcus	0.715771	1.11921	1.24314	0.115374	0.764148	0.776421	0.710778	0.944197	0.826846	0.49798	0.285201	0.155367	0.356309	0.280358	0.479837	0.529462	0.193923	0.342182	0.326314	0.310586	0.723043	0	0.272437	0.401913	0.0161096	0.0179681	0.0182705	0.586844	0.344435	0.268384	0	0	0	0	0.0180312	0	0.23066	0.173355	0.162807	0.0957567	0.206943	0.279871
A_D55_CM_184045_length_1973_cov_22.2877	1973	unclassified	ICEberg|64,ICEberg|791		III	aminoglycoside__aadE	Bacteria;Firmicutes;Bacilli;Lactobacillales;Enterococcaceae;Enterococcus,Bacteria;Firmicutes;Bacilli;Lactobacillales;Streptococcaceae;Streptococcus,Bacteria;Firmicutes;Bacilli;Lactobacillales;Streptococcaceae;Streptococcus,Bacteria;Firmicutes;Clostridia;Eubacteriales;Peptostreptococcaceae;Clostridioides,	0.391261	0.083664	0	0.0480509	0.0543357	0.0257221	0.826876	0.102493	0.127617	0.0777744	0.0978192	0.0238394	0.272058	0.204336	1.11703	0.0873719	0.226142	0.668834	0.962923	0.362188	0.311887	0.400452	0.312027	0.130191	0.0234826	0	0	0.0450227	0.0239083	0	0	0.0759608	0	0	0	0	0.0292373	0.13378	0.237321	0.0126893	0.026231	0.0271975
A_D55_CM_185001_length_3064_cov_12.7208	3064	plasmid	ICEberg|829	tnpA	Unassessed	aminoglycoside__bifunctional-aminoglycoside-N-acetyltransferase-and-aminoglycoside-phosphotransferase	Bacteria;Firmicutes;Bacilli;Bacillales;Staphylococcaceae;Staphylococcus,Bacteria;Firmicutes;Bacilli;Lactobacillales;Streptococcaceae;Streptococcus	1.05817	0.278347	0.361564	0.533739	0.437354	0.356109	0.641506	0.084855	0.301314	0.066775	0.0314943	0.0767545	1.03519	0.959746	0.295782	0.581367	0.45506	0.0656973	0.246528	0.116612	0.0138506	0.0468841	0	0.083834	0	0	0	0.260923	0.0230929	0.0193782	0	0	0	0	0	0	0	0.0382867	0.0859601	0.0163421	0.0168909	0
A_D55_CM_188108_length_1759_cov_4.0000	1759	unclassified			III	chloramphenicol__chloramphenicol-and-florfenicol-resistance-gene	Bacteria;Firmicutes;Clostridia;Clostridiales;Clostridiaceae	0.46812	0.422291	0.171766	0.350329	0.777064	0.245237	0.223488	0.164232	0.318096	0.290788	0.13715	0.213918	0.471606	0.0808926	0.327869	0.261338	0.190241	0.216161	0	0.0253907	0.0482526	0.190557	0.349988	0.292061	0	0	0	0.757502	0.160902	0.0675098	0	0	0	0.128022	0.117925	0.0292745	0	0	0.0332742	0	0	0
A_D55_CM_188421_length_2502_cov_28.7272	2502	plasmid		rep7_16_repD	IV	aminoglycoside__streptomycin-resistance-protein	Bacteria;Firmicutes;Bacilli;Bacillales;Staphylococcaceae;Staphylococcus	4.7926	1.0446	0.865432	2.62398	1.07119	1.27787	0.361377	0.415661	0.178907	0.0613305	0.0192843	0.366581	2.24289	2.27482	1.8605	5.00665	1.91703	2.95893	0.0182971	0	0.559736	0	0.0223686	0.230996	0	0	0	0.159766	0	0	0	0	0.0177424	0	0	0	0	0	0	0	0	0
A_D55_CM_191514_length_3983_cov_11.7699	3983	plasmid		rep22_1_repB(pUB110)		dfrD	Bacteria;Firmicutes;Bacilli;Bacillales;Listeriaceae;Listeria;Listeria innocua	1.99628	0.670001	0.676387	1.41624	1.50054	1.61818	0	0	0	0	0	0	0.0245028	0	0.589525	1.26955	0.770141	3.36926	0.0344811	0.0392463	0.0319645	0	0	0	0.0697934	0.220561	0.33641	0.0446044	0.0355294	0.76026	0	0	0	0	0	0	0.0362071	0.0294528	0.0587791	0.00628572	0.0129937	0
A_D55_CM_191992_length_8325_cov_40.3700	8325	plasmid				Erm(47)	Bacteria;Firmicutes;Tissierellia;Tissierellales;Peptoniphilaceae	1.76801	0.333773	0.365951	0.595019	0.334812	0.368811	0.266799	0.138803	0.141143	0.0061441	0.0231829	0.045199	0.322385	0.239287	0.734818	0.472807	0.334968	0.601807	0	0.00536484	0.0841117	0.0172556	0.010084	0.105421	0.0166959	0	0.00631183	0.0106702	0.0141655	0	0.012036	0.0240033	0.0266615	0	0.00622916	0	0	0	0.0140611	0.0120293	0	0
A_D55_CM_22764_length_1037_cov_180.1708	1037	plasmid	ICEberg|837,ICEberg|837		I	MLS__lnuB	Bacteria;Firmicutes;Bacilli;Lactobacillales;Enterococcaceae;Enterococcus,Bacteria;Firmicutes;Bacilli;Lactobacillales;Streptococcaceae;Streptococcus	0.843671	0.10612	0.485593	1.55417	0.775345	0.195756	0.284317	0.501438	0.16187	0.147974	0.232639	0	5.12914	2.85861	2.70127	6.67707	3.953	2.17839	0	0	0.470626	0	0.350801	0.536688	0.0446781	0	0	0	0.0909762	0	0	0	0	0	0.0500075	0	0	0	0	0	0	0
A_D55_CM_22786_length_7760_cov_25.8765	7760	unclassified	ICEberg|330,ICEberg|362,ICEberg|362,ICEberg|362,ICEberg|445	tnpA		MLS__ermB	Bacteria	3.78353	0.769329	1.26539	2.52588	1.04649	1.60555	0.121582	0.0744547	0.0576836	0.0395487	0.0683947	0.00606123	1.17906	1.28355	0.998007	1.65498	1.06729	1.2999	0.138636	0.12662	0.0382819	0.00617066	0.0108182	0.0662029	0.0388083	0.0665931	0.0473997	0.666795	0.340411	0.0535598	0.0129123	0.0193132	0.00572055	0.0174116	0.0066827	0.00663581	0.223009	0.355257	0.505343	0.271009	0.276776	0.235111
A_D55_CM_231624_length_3427_cov_9.0000	3427	plasmid	ICEberg|409		IV	aminoglycoside__aad(9),MLS__erm(33)	Bacteria;Firmicutes;Bacilli;Bacillales;Staphylococcaceae;Staphylococcus	0.48055	0.0321115	0.0293878	0.13832	0.0391028	0.0296175	0.160596	0.0168593	0.155108	0	0	0	0.242065	0.131481	0.108185	0.134139	0.227841	0.274113	0.0133585	0.0130325	0	0	0.016331	0	0	0	0	0.0907219	0	0	0	0	0	0	0	0	0	0	0	0	0	0
A_D55_CM_29165_length_4026_cov_10.9964	4026	plasmid	ICEberg|937			MLS__mefA	Bacteria;Firmicutes;Clostridia;Clostridiales	0.294006	2.03637	1.03814	0.164836	1.40463	0.64288	0.278286	0.215264	0.277959	0.438317	1.18646	0.36801	0.242411	0.106028	1.14599	0.54236	0.290913	0.622211	0.0795967	0.166402	0.0527051	0.0594688	0.152913	1.20161	0.023016	0	0	0.11032	0.0117166	0.0294957	0	0	0	0	0	0	0.0286563	0.335089	0.66874	0.136809	0.0514196	0
A_D55_CM_39311_length_6574_cov_79.9660	6574	plasmid	ICEberg|409,ICEberg|814		IV	MLS__erm(TR)	Bacteria;Firmicutes;Tissierellia;Tissierellales;Tissierellaceae;Tissierella;Tissierella sp. JN-28	0.900266	1.00437	0.505552	0.71024	0.872442	0.594421	1.25876	0.892052	0.672391	1.54834	0.403668	0.214642	1.86683	1.31309	4.65896	3.02429	2.65966	3.90576	0.379523	0.193623	0.471248	0.065555	0.476744	0.534001	0.0986669	0.149353	0.0999125	0.493198	0.197324	0.0541906	0.00762091	0.00759916	0.00675258	0.0205528	0.0709948	0.0313318	0.0701979	0.0981453	0.360577	0.1828	0.240111	0.155089
A_D55_CM_41365_length_1860_cov_32.3188	1860	plasmid	ICEberg|445,ICEberg|791		III	tetracycline__tetO	Bacteria	0.276688	0.26624	0.162439	0.229366	0.17291	0.163709	0.359299	0.201908	0.0601647	0.137499	0.0778215	0.0252877	0.262352	0.2295	0.398655	0.339827	0.209895	0.565169	0.356883	0.456228	0.250978	0.0386164	0.361073	0.161118	0	0	0	0	0	0.031922	0	0.0268585	0.0477327	0	0	0	0	0	0	0	0	0
A_D55_CM_48051_length_3127_cov_16.9444	3127	unclassified	ICEberg|837			MLS__lsa	Bacteria;Firmicutes;Clostridia;Clostridiales;Oscillospiraceae	4.32843	1.42528	2.68125	8.56484	3.79689	2.54803	2.14346	2.96552	1.57463	3.24695	2.23734	0.940102	0.0936311	2.13868	0.961684	0.0735038	4.36974	0.0500684	0.0732003	0.0142828	3.97646	0.0153132	3.49006	3.27211	0	0	0	0	0	0	0.0160217	0	0	0	0.29851	0	0.0368949	0	0.093587	0	0.0331013	0.0343208
A_D55_CM_48586_length_2142_cov_60.7516	2142	chromosome	ICEberg|325			MLS__mefA	Bacteria	6.10263	0.616504	1.46931	5.20052	1.50146	2.10865	0.890106	1.56445	0.770596	0.0477588	0.0225254	0.395254	1.3327	1.21786	1.577	2.3607	1.09357	2.50603	0	0	0.356623	0	0	0.119919	0	0	0.0490625	0	0	0	0	0	0	0	0.02421	0	0	0	0	0	0	0
A_D55_CM_52225_length_1892_cov_346.6796	1892	unclassified	ICEberg|107		III	tetracycline__tetW	Bacteria;Firmicutes;Clostridia;Eubacteriales;Oscillospiraceae;Faecalibacterium,Bacteria;Firmicutes;Negativicutes;Selenomonadales;Selenomonadaceae;Selenomonas	0.421612	1.78854	1.59691	0.150324	0.722439	0.938815	0.467499	0.458062	0.694978	0.243312	0.280519	0.3729	0.799534	0.676856	3.24416	1.30595	0.692731	3.31002	3.62945	0.790796	0.493467	0.455559	0.443708	0.678825	0	0	0	0.117375	0	0.0941462	0.105919	0	0	0.119022	0.27409	0.136083	0	0	0.0309351	0	0	0.0283619
A_D55_CM_59659_length_2307_cov_5.0000	2307	unclassified	ICEberg|325			MLS__mefA	Bacteria;Firmicutes	0.200769	0.858616	0.34924	0.667782	0.906148	0.549953	0.178921	0.0500883	0.0727609	0.044343	0.0836573	0.0611641	0.0211519	0.0616776	0.178562	0.249075	0.290103	0.0581698	0.0793749	0.0387189	0.193152	0.0830244	0.0485187	0.111343	0.0602486	0	0.0683303	0.17327	0.020447	0.0514736	0.0217165	0.0649634	0	0.0585669	0.0674353	0.0669621	0.0500088	0	0	0.0868176	0.0448668	0.0465198
A_D55_CM_60935_length_1081_cov_6.0000	1081	unclassified	ICEberg|12			sulfonamide__sul2	Bacteria;Proteobacteria;Gammaproteobacteria;Enterobacterales;Enterobacteriaceae;Klebsiella	1.14258	0.12725	0.0465828	1.44706	0.123964	0.140841	0.290927	0.160343	0.155282	0.331219	0.089268	0	0.586833	0.21938	0.0762153	0.053156	0.103186	0	0.0423492	0.144605	0.0785165	0.177185	0.0517727	0.0792067	0.385736	0.143412	0	0.0205434	0.0654549	0.0549259	0.0926917	0.277281	0.451717	0	0.095944	0.190542	0.213451	0.379821	0.270718	0.277921	0.311193	0.1241
A_D55_CM_61839_length_1914_cov_19.8212	1914	plasmid	ICEberg|445		III	tetracycline__tet40	Bacteria;Firmicutes;Clostridia;Eubacteriales;Peptostreptococcaceae;Clostridioides	0.645315	1.12116	1.18392	0.705832	1.31625	0.914767	1.19126	1.16218	0.511588	1.32284	0.567194	0.331753	0.178465	0.223025	0.871667	0.300217	0.116556	0.537538	0.454446	0.396687	0.698434	0.250179	1.52051	0.849962	0.0726194	0	0	0	0	0	0	0	0	0	0.0541878	0	0	0	0.122318	0	0	0
A_D55_CM_64443_length_3998_cov_33.6186	3998	unclassified				Nocardia	Bacteria;Firmicutes	0	0	0.201525	0	0.0134072	0.10155	0	0.0289029	3.91868	0.0127938	0	0.72941	0.500424	0.486401	6.98593	0.704257	0.906752	8.54819	0	0.0111712	2.34588	0	0.0139986	1.24215	1.99324	10.3533	6.78182	18.6691	21.6565	18.5936	0.0501249	0.124955	0.921583	0	0	0.0643995	1.78913	1.45244	2.03491	4.77175	6.08412	6.12037
A_D55_CM_65790_length_1779_cov_20.0757	1779	plasmid			IV	tetracycline__tetP	Bacteria	0.549643	3.27849	2.16539	1.11911	1.76263	1.02697	1.39214	1.18542	0.566136	0.230015	0.122047	0.132196	0.082289	0.0266611	1.30831	0.20995	0.438904	2.2756	0	0.42679	1.24046	0	0.377513	0.50536	0	0	0	0	0	0	0	0	0	0	0.0291499	0	0	0	0	0	0	0
A_D55_CM_66356_length_4029_cov_10.0000	4029	unclassified			III	MLS__ermG	Bacteria;Firmicutes;Bacilli;Bacillales;Listeriaceae;Listeria;Listeria monocytogenes	0.0383201	0.211679	0.112486	0.0352958	0	0	0.0975713	0.057361	0.0277752	0.0634768	0.023951	0.0116742	0.460239	0.176582	0.674814	0.484908	0.290697	0.37749	0.204525	0.0997669	0	0	0.0138909	0.0425031	0	0	0	0	0	0.00736844	0	0	0	0.0223569	0.0514845	0.0127808	0	0.0145583	0.029054	0	0	0
A_D55_CM_70903_length_1077_cov_4.0000	1077	plasmid				lnuD	Bacteria;Firmicutes;Bacilli;Bacillales;Bacillaceae;Bacillus,Bacteria;Firmicutes;Bacilli;Bacillales;Paenibacillaceae;Paenibacillus	0	0.306535	0.327291	0	0.647008	0.306289	1.16803	0.160938	0.207811	0.142478	0.134399	0.17469	0	0.176156	0.229495	0.213414	0.155354	0.456878	0.255039	0	0	0.0444608	0	0.0397504	0.0430187	0.0959633	0.0487892	0.0824788	0	0	0.093036	0.0463852	0.123653	0	0	0	0	0	0.0543447	0	0.0480537	0
A_D55_CM_76040_length_1351_cov_512.5256	1351	plasmid	ICEberg|107			tetracycline__tetW	Bacteria;Actinobacteria;Actinomycetia;Corynebacteriales;Corynebacteriaceae;Corynebacterium	0.190466	1.95493	4.52869	0.350868	2.18218	3.68132	1.12028	1.49681	0.95257	0.227163	0.410709	0.905192	14.1408	9.19813	62.6148	24.1585	14.6552	61.5362	4.30347	0.975232	0.753898	0.177218	0.269268	0.966501	0.0685879	0.918009	0.544518	0.526009	0.48882	0.351591	0	0	0	0	0.115154	0.114346	0.512377	0.347329	0.346583	0.148252	0.34477	0.357473
A_D55_CM_78249_length_1181_cov_5.8894	1181	unclassified			III	MLS__ermF	Bacteria;Bacteroidetes;Bacteroidia;Marinilabiliales;Marinilabiliaceae;Thermophagus	0.566495	6.12661	1.1086	1.40481	4.08484	1.09578	21.137	27.2251	13.9054	37.8966	7.16999	2.50907	0.0413187	0.481931	0.941784	0	1.22784	0.871167	0	0.453808	2.96456	0	1.75339	0.924374	0	0	0	0	0	0	0	0	0.037588	0.0381354	0.30737	0	0.0488443	0.0496657	0.0991182	0	0	0
A_D55_CM_85368_length_3402_cov_8.9779	3402	unclassified			Unassessed	MLS__ermF	Bacteria;Bacteroidetes	0.355497	1.31816	0.599477	0.299573	0.244219	0.231223	0.0231108	0.0169832	0.0328943	0.541266	0.936054	0.110606	3.48553	2.73957	1.53177	1.24145	2.81156	2.04465	0	0	0	0	0.16451	1.37167	0.0136188	0.01519	0.0772281	0.169722	0.138657	0.314153	0	0.0293691	0.0652431	0.172103	0.350596	0	0.0678249	0.232759	0.215055	0.176621	0.167341	0.504744
A_D55_CM_89494_length_1655_cov_87.7213	1655	unclassified	ICEberg|837,ICEberg|837		Unassessed	MLS__lnuB	Bacteria	0.15548	0.132986	0.0456399	0.200493	0.129552	0.0153322	0.166272	0.209463	0.0338085	0.0618122	0	0.11368	0.309591	0.286586	1.33166	0.20832	0.235895	1.16224	0	0	0.0256424	0	0.0338165	0.0258678	0	0	0	0.0268368	0.0855067	0.0717521	0	0	0	0	0	0	0.156848	0.124044	0.0884128	0.030255	0	0
A_D55_CM_92026_length_2157_cov_100.3542	2157	unclassified			IV	tetracycline__tet36	Bacteria;Bacteroidetes;Flavobacteriia;Flavobacteriales;Weeksellaceae;Chryseobacterium,Bacteria;Bacteroidetes;Flavobacteriia;Flavobacteriales;Weeksellaceae;Empedobacter	1.82521	1.37749	1.0272	2.90083	2.82051	3.57624	1.69493	2.14286	2.607	2.8456	2.27043	1.40648	3.84588	1.75911	0.878507	2.02461	2.19779	1.09913	0	0.310586	1.01324	0.976778	0.583793	0.694665	0.451068	0.143745	0.0243607	0.185319	0.0656066	0	0.127747	0.069481	0.102901	0.11484	0.120208	0.0716187	0	0	0.0814037	0.0232137	0.131964	0
A_D55_CM_9247_length_1597_cov_292.4045	1597	unclassified				MLS__ermF	Bacteria;Bacteroidetes	3.25476	2.01556	2.42794	3.73994	2.03064	3.1937	2.91698	2.42395	5.25546	5.06051	7.34163	4.72708	5.69863	4.58857	18.0177	5.75695	11.6119	29.9991	2.35061	2.85257	0.690916	0	3.52199	3.05603	0.928364	0.129433	0.0329029	0.125151	0.0886121	0.074358	0.439197	0.265894	0.222374	0.0282016	0.0974159	0.0322441	0.0361209	0.514197	0.146598	0.0627076	0	0.134404
A_D55_CM_93962_length_2298_cov_50.8948	2298	unclassified	ICEberg|65,ICEberg|65		III	MLS__ermG	Bacteria;Firmicutes;Bacilli;Bacillales;Bacillaceae;Bacillus;Bacillus cereus	0.179161	0.215495	0.153391	0.103138	0.326558	0.265011	0.444778	0.289136	0.316532	0.13355	0.146974	0.0614036	0.106174	0.0412794	0.0896309	0.0750151	0.145619	0.175193	0.169332	0.349835	0.110805	0.208374	0.0730631	0.353966	0.0201615	0.044975	0.0457319	0.135293	0.277115	0.0258376	0	0	0	0.0195988	0.124116	0.0672244	0.301228	0.255245	0.127348	0.130736	0.0225213	0.0934041
A_D55_CM_94416_length_2364_cov_60.2119	2364	unclassified			IV	tetracycline__tetX	Bacteria;Bacteroidetes;Bacteroidia;Bacteroidales;Bacteroidaceae;Bacteroides	2.85185	1.52454	0.70294	1.90491	0.929648	0.601096	0.424045	0.562127	1.86984	0.476012	1.09194	0.626738	0.887601	0.92292	0.522771	0.498292	0.495438	0.331142	0.0387305	0.0944634	1.66055	1.36726	2.24907	0.452741	0.215585	0.131158	0.422324	0.197274	0.0399079	0	0.0423857	0.0211323	0	0.047629	0.197428	0.043565	0.048803	1.15375	0.792274	0.963739	0.26271	0.136195
A_D55_CM_96131_length_2368_cov_29.7135	2368	unclassified				EreD	Bacteria;Bacteroidetes;Flavobacteriia;Flavobacteriales;Flavobacteriaceae;Aequorivita	0	0.325305	0.0637957	0.320285	0.962032	0.364335	0	0	0	0	0	0	1.26733	1.31194	3.79238	1.09196	2.26104	2.13462	0	0	0	0	0	0	0	0	0	0	0	0	0	0	0	0	0	0	0	0	0	0	0	0
A_D55_CM_97896_length_1371_cov_6.0000	1371	plasmid	ICEberg|65			lnuD	Bacteria	0.112612	0.0401335	0.0918236	0.0345749	0.0586457	0.129558	0.071684	0.168568	0	0.0373083	0	0.137229	0.106778	0.103786	0.420657	0.125737	0	0.179452	0	0.0325764	0.0619084	0	0.0408215	0	0	0.0376924	0	0	0.0516096	0	0.0365426	0.0728765	0	0.0328504	0	0	0	0	0	0	0.037749	0
A_D55_PM_104228_length_2841_cov_14.4478	2841	unclassified				lnuG	Bacteria	3.64106	0.619759	1.41798	2.46104	0.811296	0.955687	0.0415116	0.244042	0.0393897	0	0	0.0993351	3.6671	2.93829	3.75549	6.16888	3.0232	8.471	0	0	0.119502	0	0	0.135622	0	0	0.0184956	0	0	0.0208993	0	0	0	0	0	0	0	0	0.0206016	0.0176248	0	0.0188879
A_D55_PM_10430_length_2207_cov_8.0000	2207	unclassified			IV	tetracycline__tetA	Bacteria;Firmicutes;Clostridia;Clostridiales;Clostridiaceae;Clostridium;Clostridium perfringens	0.711214	0.249311	0.205349	0.0859125	0.0971494	0.0459897	0.311713	0.183252	0.164792	0	0	0	0	0	0	0	0	0	0.0207428	0	0	0	0	0	0	0	0	0	0	0	0	0	0	0	0	0	0	0	0	0	0	0
A_D55_PM_106172_length_1648_cov_70.6496	1648	plasmid	ICEberg|325,ICEberg|827		Unassessed	MLS__mefA	Bacteria;Firmicutes;Bacilli;Lactobacillales;Streptococcaceae;Streptococcus,Bacteria;Firmicutes;Clostridia;Eubacteriales;Lachnospiraceae;Anaerocolumna	0.0624562	4.82453	6.49312	0.143817	1.78891	2.86391	0.548643	0.140235	0.101856	0.0155187	0.0878325	0.0856223	0.17766	0	0	0	0	0	0.0833364	0.189706	0.103005	0.087168	0.135841	0.0779331	0	0	0	0	0	0	0	0	0.0269365	0	0.0314671	0	0.210019	0.0355917	0	0.0151918	0.0942121	0
A_D55_PM_122062_length_1385_cov_5.0000	1385	plasmid	ICEberg|409		IV	aminoglycoside__aad(9),MLS__ermA	Bacteria;Firmicutes;Bacilli;Bacillales;Staphylococcaceae;Staphylococcus	3.08412	0.158911	0.254507	0.718734	0.0774038	0.0366424	1.51853	0.771749	0.828187	0	0	0	0.44041	0.256841	0	0.892003	0.342284	0.177638	0	0	0	0.069147	0	0.0309106	0	0	0	0.0160342	0.0340586	0.0857399	0	0	0	0	0.0374424	0	0	0.0423503	0.0422594	0	0	0
A_D55_PM_122510_length_1073_cov_110.6717	1073	plasmid	ICEberg|45		IV	tetracycline__tetM	Bacteria;Firmicutes;Firmicutes sensu stricto incertae sedis;Ndongobacter;Ndongobacter massiliensis	5.58765	1.43583	2.55769	3.42374	0.949153	1.93918	0.036637	0.376923	0.260732	0	0.0449668	0.306846	0.36382	0.221016	0.460701	0.589075	0.415823	0.750406	0.0853299	0.0832475	0.118653	0	0.0521587	0.438885	0	0	0	0	0	0	0	0.0465581	0	0	0	0	0	0.081997	0	0	0	0
A_D55_PM_123811_length_6380_cov_6.0000	6380	chromosome	ICEberg|93		III	MLS__ermG	Bacteria;Firmicutes;Clostridia	0.0201661	0.237168	1.89032	0.0297193	0.672127	1.20511	0.0985868	0.144895	0.280643	0.0400859	0.287378	0.412848	0.00764849	0.00743418	0.0710247	0.0270196	0	0.266432	0.0215264	0	0.079821	0.0300215	0.0438608	0.248278	0.00726194	0.688477	0.0576523	0.0139231	0.125691	0.120983	1.22501	0.908307	0.403558	0.028237	0.211332	0.193707	0	0.0183872	0.00917387	0.00784828	0.0648951	1.15227
A_D55_PM_124296_length_2525_cov_10.9987	2525	unclassified			IV	tetracycline__tetL	Bacteria;Firmicutes;Bacilli;Bacillales;Planococcaceae;Bhargavaea,Sporosarcina ureae plasmid pSU1 strain DMV4	1.09042	0.435826	0.39886	1.31412	0.944672	1.14564	0	0	0	0	0	0	0	0	0.138674	0.785119	0.596376	0.549192	0.38074	0.327229	0.151265	0.0189641	0	0	0.0366979	0.163727	0.280939	1.4072	0.504405	0.458538	0	0	0	0.0178368	0	0	0	0.0232298	0.0231799	0	0	0
A_D55_PM_136100_length_1102_cov_101.8595	1102	unclassified	ICEberg|107		III	tetracycline__tetW	Bacteria;Actinobacteria;Actinomycetia;Bifidobacteriales;Bifidobacteriaceae;Bifidobacterium,Bacteria;Actinobacteria;Actinomycetia;Bifidobacteriales;Bifidobacteriaceae;Bifidobacterium,Bacteria;Actinobacteria;Coriobacteriia;Coriobacteriales;Atopobiaceae;Parolsenella,Bacteria;Firmicutes;Clostridia;Eubacteriales;Eubacteriaceae;Eubacterium,	1.16751	4.61854	6.48871	1.7421	1.72675	1.9342	0.285383	2.12338	1.90403	0.278492	0.218917	0.76827	0	0.04304	0.224289	0.052143	0.20244	0.243553	0.0415422	0.0405284	0.693183	0.0434522	0.101572	1.47625	0	0	0	0	0	0	0	0	0	0	0	0	0	0	0	0	0	0
A_D55_PM_139089_length_1582_cov_5.0000	1582	unclassified				LnuP	Bacteria;Firmicutes;Clostridia;Eubacteriales;Clostridiaceae;Clostridium,Bacteria;Proteobacteria;Epsilonproteobacteria;Campylobacterales;Campylobacteraceae;Campylobacter,Viruses;Uroviricota;Caudoviricetes;Caudovirales;Siphoviridae;Siphoviridae sp.	0.650618	0.173903	0.254645	0.149817	0.0677651	0.0801986	0.298191	0.0730428	0.141474	0	0	0	0	0.0299811	0	0	0	0	0	0	0.0268256	0	0	0	0	0	0	0.0280751	0	0	0	0	0	0	0	0	0	0	0	0	0	0
A_D55_PM_139309_length_2951_cov_10.9217	2951	plasmid		rep7_16_repD	IV	aminoglycoside__streptomycin-resistance-protein	Bacteria;Firmicutes;Bacilli;Lactobacillales;Enterococcaceae;Enterococcus,Bacteria;Firmicutes;Bacilli;Lactobacillales;Streptococcaceae;Lactococcus	0.950452	0.261038	0.204769	0.714808	0.336035	0.240764	0	0.0195787	0.00948037	0	0.0163502	0	0.496077	0.610756	0.321067	0.477062	0.453586	0.416857	0.0155132	0.0151346	0	0	0	0	0	0	0	0.0451523	0	0	0	0	0	0	0	0	0	0	0	0	0	0
A_D55_PM_142857_length_3020_cov_11.8242	3020	plasmid	ICEberg|937			MLS__mefA	Bacteria;Spirochaetes;Spirochaetia;Spirochaetales;Spirochaetaceae;Sphaerochaeta;Sphaerochaeta sp.	0.639039	0.218634	0.183416	0.698476	0.141992	0.151241	0.540208	1.30094	0.528035	0.0677479	0.0639064	0.327066	0.0807904	0.0942319	0.190967	0.171243	0.0923381	0.148121	0	0	0.182681	0	0	0.0850554	0	0.0171113	0	0	0	0	0	0	0	0	0	0	0	0	0	0	0	0
A_D55_PM_150044_length_2501_cov_19.2856	2501	plasmid			IV	tetracycline__tet36	Bacteria	0	0.52801	0.674501	0.0947665	0.514375	0.902983	0	0	0	0	0	0	0	0	0.584726	0	0.14495	0.134144	0	0	0	0	0	0	0	0.18596	0.02101	0.00887942	0	0	0	0	0	0	0	0	0	0	0	0	0	0
A_D55_PM_153886_length_1669_cov_38.9849	1669	unclassified	ICEberg|107			tetracycline__tetW	Bacteria;Firmicutes;Bacilli;Lactobacillales;Streptococcaceae;Streptococcus	0.38544	2.25828	0.995656	0.511228	0.545978	0.562534	1.08348	0.242324	0.402299	0.398409	0.0867274	0	0.35085	0.170509	0.71578	0.860719	0.284041	0.93807	2.02977	1.09716	0.266987	0.975474	0.368861	0.564318	0.0277598	0.12385	0.062967	0.133058	0.226105	0.0355751	0.0300179	0	0	0.05397	0.0310711	0.0308531	0.0691254	0	0.0350685	0.0900037	0.201558	0.0321514
A_D55_PM_1565_length_1933_cov_12.0000	1933	chromosome				vanRI	Bacteria;Firmicutes;Clostridia;Clostridiales	0	0.0853952	0.989927	0	0.11092	0.380688	0	0.119559	0.217097	0	0.0748826	0.121664	0	0	0	0	0	0	0	0	0	0	0	0.243623	0	0.160402	0	0	0	0	0.0259182	0.0258442	0	0	0	0	0	0	0	0	0	0.166562
A_D55_PM_157839_length_29752_cov_21.0396	29752	chromosome			III	tetracycline__tet44	Bacteria;Bacteroidetes	0.0648661	6.24538	1.82116	0.266072	1.26745	0.372708	0.00330327	0.00194195	0.0112839	0	0.960057	1.29951	0.108249	0.122752	3.33756	0.344746	3.70509	2.96418	0.00615481	0.00150115	0.0021396	0	0.00188109	4.74705	0.0264732	1.20715	0.742659	0.00298567	0.715051	0.23449	0.3612	0.235915	0.11265	0	0.0967365	0.0778846	0.0445939	0.249391	0	0.328181	0.81235	0.185771
A_D55_PM_15970_length_1063_cov_41.0000	1063	unclassified				lnuD	Bacteria;Firmicutes	0.605173	18.4273	15.68	2.60868	28.2886	14.4181	5.97254	14.2404	11.5801	18.8383	10.1446	7.32297	0.59677	1.60629	3.56527	2.0271	2.09867	2.39864	0.193798	1.13441	9.38191	1.66672	11.4776	17.3782	0.283304	0.802124	0.96392	2.6323	1.2647	0.949551	0.235653	0.164486	0.167042	0	0.512235	0.557083	5.42663	3.31074	2.78055	1.0363	0.998075	1.84253
A_D55_PM_162924_length_3254_cov_11.7173	3254	chromosome				vanRI	Bacteria;Firmicutes;Clostridia;Clostridiales;Syntrophomonadaceae;	0	0.304368	2.46054	0	0.658908	1.34126	0	0.248579	0.997321	0.047157	0.882248	0.982911	0	0	0	0	0	0	0	0	0.0130418	0	0	0.210504	0	0.857565	0.0242222	0	0.420395	0.0364935	1.66281	1.27425	0.586611	0	0.0956197	0.0474744	0	0	0	0	0	1.8552
A_D55_PM_167362_length_1260_cov_7.0000	1260	plasmid			I	MLS__ermT	Bacteria;Firmicutes;Bacilli;Bacillales;Bacillaceae;Bacillus,Bacteria;Firmicutes;Bacilli;Lactobacillales;Enterococcaceae;Enterococcus,Bacteria;Firmicutes;Bacilli;Lactobacillales;Streptococcaceae;Streptococcus	0.551399	0.262014	0.199826	0.376208	0.170166	0.201388	0.202797	0.0458546	0.0888145	0	0	0.0373295	0	0	0	0.136813	0.177055	0.035502	0.617659	0.0354463	0.0336811	0	0	0.0169886	0	0	0.166813	0.0881247	0	0	0	0	0	0	0	0	0	0.139655	0	0.0397397	0.0410745	0
A_D55_PM_168906_length_34435_cov_16.3633	34435	chromosome	ICEberg|409		IV	MLS__erm(TR)	Bacteria;Firmicutes	0.307124	1.38536	2.67903	0.468034	1.43909	2.33668	0.263713	0.269295	0.347727	0.173049	0.147824	0.13864	0.418749	0.287872	0.311634	0.607406	0.613843	0.266953	0.170169	0.22503	0.11215	0.353205	0.359998	0.254244	0.0444004	0.0607779	0.0389116	0.136721	0.0773972	0.0646597	0.0501944	0.0768902	0.0322284	0.0248503	0.0828278	0.117388	0.0368541	0.0698377	0.0696878	0.069797	0.054106	0.0825908
A_D55_PM_171962_length_1113_cov_4.0000	1113	plasmid				vgaC	Bacteria;Firmicutes;Bacilli;Bacillales;Staphylococcaceae;Staphylococcus;Staphylococcus aureus	0.346792	0.14831	0.135731	0.255538	0.1204	0.0455972	0.0353203	0	0	0	0	0	0.219216	0.0426146	0	0.154883	0	0.120573	0	0	0	0	0	0	0	0	0	0	0	0	0	0	0	0	0	0	0	0	0	0	0	0
A_D55_PM_172212_length_1256_cov_16.8601	1256	unclassified			IV	aminoglycoside__aac(6')-I	Bacteria;Spirochaetes;Spirochaetia;Spirochaetales;Spirochaetaceae	0	2.25612	0.701617	0	0.128031	0.101014	0	0	0	0	0	0	0	0	0	0	0	0	0	0	0	0	0	0	0	0	0	0	0	0	0	0	0	0	0	0	0	0	0	0	0	0
A_D55_PM_178708_length_1005_cov_9.0093	1005	chromosome	ICEberg|1019,ICEberg|440			sulfonamide__sul2	Bacteria	0.768118	0.328495	0.175369	0.377331	0.213342	0.0504972	0.0977898	0	0.0556748	0.178133	0	0.0468012	0	0.0471941	0	0	0	0	0	0	0.042227	0	0.0278439	0	0.184403	0.102838	0.0261423	0	0	0.0590795	0.0498506	0.223687	0.110426	0.112035	0	0	0.0286991	0.0875451	0.0873571	0.0249115	0.0514964	0
A_D55_PM_184850_length_1255_cov_40.5655	1255	plasmid			IV	tetracycline__tetT	Bacteria;Firmicutes;Bacilli;Lactobacillales;Streptococcaceae;Streptococcus	0.492085	0.920703	1.46454	0.226624	0.726085	1.33445	1.08067	1.81847	1.78337	1.16157	0.53824	0.487217	0.894295	0.491307	1.50991	1.9917	1.5554	1.8	0.182388	0.14235	0.541044	0	0.66892	0.426407	0	0	0	0.0353903	0	0.0473106	0	0	0	0	0.0826418	0	0.0919285	0	0.0932738	0.119694	0.164953	0
A_D55_PM_186142_length_3601_cov_29.1789	3601	chromosome			IV	tetracycline__tetT	Bacteria;Firmicutes	1.08616	0.886235	1.08375	0.776654	0.684726	0.606008	0.736886	0.665854	0.365148	2.03832	0.281376	0.208987	1.09764	0.276598	0.320311	1.01328	0.464639	0.347823	0.483094	0.0744165	0.5539	0.0664875	1.27443	0.493381	0.128662	0.0717527	0.0437762	0.419357	0.0523979	0.0824422	0	0	0	0.0125071	0.0576037	0.0285998	0.128154	0.11402	0.170663	0.285053	0.373674	0.223524
A_D55_PM_188222_length_1724_cov_25.5117	1724	unclassified			IV	MLS__erm(35)	Bacteria;Bacteroidetes;Flavobacteriia;Flavobacteriales;Weeksellaceae;Ornithobacterium;Ornithobacterium rhinotracheale	1.82094	0.574486	0.715617	0.797369	0.637381	0.647618	1.02611	0.469186	0.35701	0.0296692	0.125941	0.0545652	3.79284	2.75116	0.525682	2.19981	1.86015	0.765435	0.0132771	0	0	0	0.0324631	0.0248325	0	0	0	0.0257627	0	0	0	0	0	0	0.0150399	0	0	0.0340227	0	0.0290441	0	0.0311257
A_D55_PM_194779_length_2735_cov_8.8701	2735	plasmid	ICEberg|409		IV	MLS__erm(TR)	Bacteria;Firmicutes	0.141126	0.362126	0.285382	0.121322	0.431169	0.222668	0.366524	0.242937	0.33756	0.476898	0.344008	0.189173	0.347916	0.485573	0.753096	0.630292	0.591369	0.547912	0.0502151	0.0653196	0.0931002	0.035016	0.20463	0.156531	0.0592903	0	0	0.0811972	0.0517417	0.0434185	0	0	0	0	0	0	0.0316372	0.0214461	0.0856004	0.0732315	0	0.03924
A_D55_PM_202551_length_8711_cov_47.5001	8711	plasmid	ICEberg|103,ICEberg|103,ICEberg|103,ICEberg|103,ICEberg|45,ICEberg|45	Tn916-orf17, Tn916-orf13, Tn916-orf14, Tn916-orf15, Tn916-orf16	IV	tetracycline__tetM	Bacteria;Firmicutes;Bacilli;Lactobacillales;Streptococcaceae;Streptococcus,Bacteria;Firmicutes;Clostridia;Eubacteriales;Peptostreptococcaceae;Filifactor	2.29523	0.521111	1.12435	1.18356	0.855321	1.44774	0.106052	0.0729589	0.0578095	0.0293592	0	0.0431961	1.49288	1.45105	0.978904	1.52378	1.06602	1.01677	0.0472983	0.0153813	0.0779487	0.010994	0.0770974	0.0245731	0.0159561	0	0.00603214	0	0	0	0.00575133	0.0114698	0.010192	0.0103405	0	0.0177341	0	0	0.040314	0	0	0
A_D55_PM_205394_length_3080_cov_66.1552	3080	chromosome			Unassessed	aminoglycoside__aac(6')-I	Bacteria	0	12.0765	13.3983	0.046171	0.783148	0.708518	0	0.0187587	0	0.033214	0	0	0	0	0	0	0	0	0.0148635	0	0	0	0	0	0	0	0	0	0	0	0	0	0	0	0	0	0.0374579	0.152351	0.19003	0	0.0168032	0
A_D55_PM_205609_length_20850_cov_17.9920	20850	unclassified				vanRI	Bacteria;Firmicutes;Clostridia;Clostridiales	0.0789854	2.0439	2.25697	0.225075	1.47181	1.50667	0.439308	1.75686	1.28947	0.299293	0.445467	0.579762	0.147445	0.235444	0.537403	0.359652	0.441363	0.183436	0.00219566	0.0653333	0.582126	0.00459322	0.289898	0.7474	0	0.00247848	0	0	0	0	0	0	0	0.00648028	0.0174103	0.00246973	0.00553334	0.0084396	0.0112286	0.00240154	0.0049644	0.0283102
A_D55_PM_221237_length_5662_cov_47.0000	5662	chromosome	ICEberg|325,ICEberg|827			MLS__mefA		0.149974	2.84736	3.13947	0.255346	0.776294	0.515384	0.138861	0.209189	0.523758	0.356837	0.102259	0.319826	0.180986	0.117277	0.123685	0.284162	0.197005	0.213313	0.0848966	0.240586	0.292315	0.0676571	0.291594	0.249518	0.196388	0.100395	0.0185609	0.262787	0.170789	0.104866	0.0353938	0.0176464	0.0156805	0.055681	0.0961685	0.0181893	0.0407525	0.0776959	0.40832	0.194558	0.0731245	0.104251
A_D55_PM_223950_length_2423_cov_93.3111	2423	unclassified	ICEberg|1010	qacEdelta, tnpA, qacEdelta	III	chloramphenicol__chloramphenicol-and-florfenicol-resistance-gene,multidrug__qacEdelta1	Bacteria;Firmicutes;Clostridia;Clostridiales;Clostridiaceae	6.34006	2.05513	2.90955	4.35287	1.74766	2.71237	0.162243	0.309987	0.27711	0.0422201	0.0398261	0.252355	0.0604177	0.0391499	0.11901	0.0237151	0.138107	0.138462	0	0	0.00875736	0	0	0.123681	0.0382428	0	0	0	0	0	0	0.0206178	0.0183209	0	0	0	0	0.0242077	0	0	0	0
A_D55_PM_22549_length_1222_cov_67.2091	1222	plasmid	ICEberg|1010			sulfonamide__sul1		4.90634	1.44086	2.6167	4.26698	1.60105	2.51257	0.0160849	0.0945611	0.251835	0	0.0394839	0.115471	0.119797	0	0.0168553	0.0705339	0.0456401	0	0.0749255	0.219291	0.0347285	0	0	0.0700675	0.341228	0.211441	0	0.036346	0.0193008	0	0.204991	0	0.145307	0.018428	0.0848735	0.042139	0	0.119998	0.0957926	0.0204877	0.0423518	0
A_D55_PM_228680_length_24234_cov_10.0000	24234	chromosome			IV	vancomycin__vanS	Bacteria;Firmicutes;Clostridia;Clostridiales;Clostridiaceae;Clostridium	0.00212362	1.43381	0.849865	0.0332524	1.58811	1.19995	0.408785	0.613912	0.348639	3.92476	0.532586	0.130039	0	0	0.349321	0	0.0276168	0.0166127	0.00188906	0	0.910615	0.00197591	2.12351	0.841774	0	0.00213239	0.0130096	0.00183275	0.0175184	0.0147004	0	0.00206144	0.00183178	0.00185846	0.0331681	0.0106243	0.0404657	0.0242037	0.0120759	0.0578533	0.0928981	0.016607
A_D55_PM_229226_length_15545_cov_10.1780	15545	chromosome			IV	vancomycin__vanS	Bacteria;Firmicutes;Clostridia;Clostridiales;Clostridiaceae;Clostridium	0	1.17338	0.696465	0.0121974	1.03618	0.732924	0.20484	0.224863	0.158375	1.94793	0.29021	0.0559762	0	0	0.278251	0	0.0358779	0.0215821	0	0.0028731	0.464104	0	1.00268	0.439266	0	0	0.0067605	0	0.00606898	0.00763909	0	0	0.00142784	0	0.0133439	0	0.048241	0.015093	0.00376515	0.0515377	0.0332929	0.0431494
A_D55_PM_232025_length_1499_cov_15.9249	1499	plasmid	ICEberg|1010,ICEberg|440	intI1	IV	aminoglycoside__aadA	Bacteria;Proteobacteria;Gammaproteobacteria;Pseudomonadales;Pseudomonadaceae;Pseudomonas	9.64734	1.85368	2.80502	6.24546	1.26943	3.04701	0.380265	1.00213	0.410597	0.0511838	0	0.282399	1.92064	1.12326	1.69009	2.77916	0.892951	2.16352	0	0.0595895	1.27399	0	0.224015	0.0285599	0.0927241	0.155132	0.035054	0.0296296	0	0	0.0334222	0.0333268	0.0592281	0	0.0172974	0.0343521	0.0192412	0.0391295	0.0390455	0.0668073	0.258942	0.161089
A_D55_PM_232701_length_6941_cov_101.2143	6941	unclassified			III	MLS__vatB	Bacteria;Firmicutes	0.522721	9.69898	9.30074	1.5605	11.6919	8.43756	4.50545	7.47911	5.4494	5.99485	3.05859	3.26624	0.79091	1.13091	2.01788	1.37838	1.89229	0.902256	0.194568	1.52821	4.95245	2.11792	5.64824	6.90802	0.1869	0.308971	0.586704	0.627093	0.591254	0.594518	0.0144359	0.0467828	0.0543621	0.0194661	0.261493	0.241111	2.23144	1.41547	0.969726	0.461693	0.75681	0.815617
A_D55_PM_237193_length_1249_cov_3.0000	1249	plasmid			I	MLS__mphB	Bacteria;Firmicutes;Bacilli;Bacillales;Listeriaceae;Listeria;Listeria monocytogenes	0.0824082	0.0440536	0.0403171	0.0379521	0.0858321	0.0203161	0	0	0	0	0	0	0	0	0	0.0920122	0	0.0358147	0	0	0	0	0	0	0	0	0	0	0	0	0	0	0	0	0	0	0	0	0	0	0	0
A_D55_PM_242788_length_5284_cov_59.1332	5284	chromosome			IV	tetracycline__tetP	Bacteria;Firmicutes	0.150963	3.76435	4.10739	0.251185	0.634015	0.379374	0.0334788	0.0218686	0.0211783	0.0387204	0.0456561	0.0667607	0.00923493	0.0359047	0.148125	0	0.0949943	0.364023	0	0.00845237	0	0	0.031775	0	0	0.00977976	0	0.00840553	0.0178543	0.0112367	0	0	0.0168022	0	0.00981411	0.00974524	0	0.0888042	0.708909	0.056857	0.0195889	0
A_D55_PM_24599_length_1527_cov_4.0000	1527	unclassified				Bifidobacterium	Bacteria;Firmicutes;Clostridia;Clostridiales;Clostridiaceae	1.92105	0.756701	0.758473	1.08649	0.877573	1.82792	0	0	0	0	0	0.0308023	0	0	0	0	0	0	0	0	0	0	0.0366512	0	0	0	0	0	0	0	0	0	0	0	0	0	0	0	0	0	0	0
A_D55_PM_246311_length_1046_cov_62.2541	1046	unclassified	ICEberg|937			MLS__mefA	Bacteria;Firmicutes;Bacilli;Bacillales;Bacillaceae;Weizmannia,Bacteria;Firmicutes;Bacilli;Lactobacillales;Enterococcaceae;Enterococcus,Bacteria;Firmicutes;Clostridia;Eubacteriales;Clostridiaceae;Clostridium,Bacteria;Firmicutes;Erysipelotrichia;Erysipelotrichales;Turicibacteraceae;Turicibacter	0.836411	0.210413	0.722123	1.31421	0.614939	0.291107	0.263079	0.13809	0.160477	0.489002	0.138382	0.0449667	0.0933029	0.362754	0.118148	0.109869	0.799793	0	0.0875324	0	0.324575	0.0228893	0.481546	0.245571	0	0	0	0.0849232	0.0225484	0	0	0	0	0	0.0743658	0.073844	0	0	0	0	0	0
A_D55_PM_247564_length_1177_cov_14.0000	1177	unclassified				aadS	Bacteria;Bacteroidetes;Flavobacteriia;Flavobacteriales;Flavobacteriaceae;Myroides,Bacteria;Bacteroidetes;Flavobacteriia;Flavobacteriales;Weeksellaceae;Chryseobacterium	0.546558	0.0467485	0.577576	0.724928	0.136624	0.172471	0.0333997	0.0981765	0.0475388	0	0.081987	0	1.65837	0.322379	0	0.878767	0.710776	0.133019	0	0	0	0	0	0	0	0	0	0	0	0	0	0	0	0	0	0	0	0.099669	0	0.0638131	0.131913	0.45591
A_D55_PM_248302_length_1774_cov_11.8530	1774	unclassified			IV	tetracycline__tet36	Bacteria;Bacteroidetes;Bacteroidia;Bacteroidales	0.0870303	4.26475	1.85926	0.868417	2.7345	5.76441	0	0.0651374	0	0	0	0	0	0	1.50938	0	1.17895	0.857332	0	0.0503521	0.0717669	0	0	0.0965304	0.496219	6.23378	0.340631	0.0751097	0.0797709	0	0	0.0281606	0	0	0	0	0	0.0330638	0.0329928	0	0	0
A_D55_PM_254042_length_2553_cov_16.4859	2553	unclassified			III	tetracycline__tet32	Bacteria;Firmicutes;Clostridia;Eubacteriales;Eubacteriaceae;Eubacterium	0.312452	0.075433	0.256415	0.287793	0.262447	0.159028	0.215574	0.22631	0.0767082	0.090158	0.0377981	0.0184235	0.0382275	0.0743126	0.11295	0.0562687	0.251226	0.148933	0.331735	0.157446	0.40726	0.215695	0.0876872	0.050307	0	0.0202414	0.0617461	0	0	0.0232569	0.196239	0.0293519	0.0173879	0.0352824	0.0406249	0.0403399	0	0	0.0229257	0	0	0
A_D55_PM_258022_length_8402_cov_41.5561	8402	chromosome				MLS__mefA	Bacteria;Firmicutes	0.618645	2.93386	1.83097	1.35685	1.95856	1.83018	0.383664	0.268186	0.366273	0.188722	0.169407	0.184737	0.397836	0.135482	0.328496	0.482152	0.29539	0.292822	0.163459	0.236548	0.628845	0.13678	0.30974	0.216553	0.124072	0.119934	0.0375239	0.174445	0.120707	0.0918678	0.0357771	0.0178375	0.0158503	0.0509237	0.0617207	0.0429013	0.260894	0.233867	0.156738	0.232422	0.227909	0.13412
A_D55_PM_31438_length_2508_cov_268.7719	2508	plasmid	ICEberg|107		III	tetracycline__tetW	Bacteria;Firmicutes;Clostridia;Eubacteriales;Oscillospiraceae;Oscillibacter	0.0923395	5.8248	6.63583	0.094502	2.22274	2.21575	0.415373	2.74141	2.20868	0.479273	0.981147	0.703277	0	0	0.197102	0	0.155664	0.240785	0.392448	0.186983	1.2014	0.133648	0.334727	1.47654	0.0369467	0	0	0.0177093	0.00940414	0.0236742	0	0	0	0	0.0723692	0	0.0460009	0.140323	0.0466741	0.0199649	0	0.0213958
A_D55_PM_31471_length_12005_cov_33.3079	12005	chromosome	ICEberg|363		IV	tetracycline__tetM	Bacteria;Bacteroidetes;Bacteroidia;Bacteroidales;Dysgonomonadaceae;Fermentimonas;Fermentimonas caenicola	4.02109	1.24667	3.29904	1.92096	1.0515	1.88752	0.550132	0.767631	1.85501	1.39538	2.90983	2.00012	0.264209	0.280511	0.458096	0.567197	0.813006	1.30788	0.0114401	0.167414	0.24215	0.0119661	0.398594	0.342347	0.578898	0.210924	0.0875401	2.34376	2.56583	1.74588	0.442365	0.205986	0.210771	0.345147	0.315337	0.13726	0.105712	1.06757	1.83803	1.94365	2.49608	2.36902
A_D55_PM_33230_length_1098_cov_107.0721	1098	unclassified	ICEberg|107		III	tetracycline__tetW	Bacteria	0.187482	8.34365	7.63596	1.25197	6.54161	4.76067	0.179014	0.736681	1.1211	0.0931687	1.16449	2.14186	0.533305	1.3823	2.5512	1.88399	2.59051	2.52588	0.125081	0.142366	0.154602	0.087221	1.24879	8.57784	0	0.094128	0.23928	0.161803	0.300727	0.378528	0	0	0	0.123055	0.212532	0.328285	1.78624	0.69446	0.319832	0.273618	0.329943	0.293228
A_D55_PM_34189_length_1822_cov_5.0000	1822	unclassified				optrA	Bacteria;Firmicutes;Bacilli;Lactobacillales;Streptococcaceae;Streptococcus	1.75124	0.0754981	0.110551	0.429274	0.0294194	0.167123	0.409944	0.126843	0.184258	0	0	0	0.241041	0.0520637	0	0.0315377	0	0	0.0251259	0	0	0	0	0	0	0	0	0.24377	0.0258898	0.0651755	0	0	0	0	0	0	0	0.0321928	0.0321236	0.0274819	0	0
A_D55_PM_41004_length_2828_cov_21.0000	2828	unclassified			IV	MLS__erm(35)	Bacteria;Bacteroidetes;Flavobacteriia;Flavobacteriales;Flavobacteriaceae;Flavobacterium	0.163782	2.6169	0.783474	0.419044	0.483329	0.412745	0.111206	0.0204303	0	0	0	0	0.120786	0.134173	0.0582664	0	0.167632	0.0158177	0	0	0	0	0	0	0.016383	0	0	0	0	0	0	0	0	0	0	0	0	0	0	0	0	0
A_D55_PM_41288_length_1490_cov_91.8725	1490	unclassified	ICEberg|791,ICEberg|937,ICEberg|937			MLS__mefA,MLS__mefA		0.621712	2.56651	2.5516	0.620365	0.179873	0.561993	0.118726	0	0.112657	0.137314	0.0647642	0.331456	0.0654999	0.0318322	0.248825	0.115694	0.262017	0.540393	0.122898	0.0299747	0.042723	0.0321371	0.0375613	0.229859	0	0	0	0.0298086	0	0	0	0	0	0	0	0	0.0774297	0	0	0	0	0
A_D55_PM_42115_length_4185_cov_30.7982	4185	unclassified	ICEberg|829		I	aminoglycoside__aadE	Bacteria;Firmicutes	2.13357	1.12413	1.81089	3.28474	1.51777	1.68559	0.652843	0.973302	0.381043	0.696662	0.380461	0.202302	0.256522	0.572334	0.162415	0.432507	1.22606	0.0908546	0.10392	0.042688	1.25236	0.0228838	0.702086	0.618896	0.0442831	0.012348	0.0125558	0.0742901	0.0281787	0	0.0119713	0	0	0	0.037174	0.0615219	0.0137838	0	0.0139855	0.0717879	0	0.0512885
A_D55_PM_43039_length_2126_cov_1715.6816	2126	plasmid	ICEberg|2		III	tetracycline__tetQ	Bacteria;Bacteroidetes;Bacteroidia;Bacteroidales;Bacteroidaceae;Phocaeicola	6.79004	19.6437	18.7829	10.8695	9.75731	4.61903	0.351326	0.760937	2.96083	0.192473	0.510635	0.331857	0.59677	0.379262	0.561917	0.283794	0.682068	0.820588	0	0.976856	1.45719	0.315325	0.421195	0.604109	0.0217926	0.0486136	0.247159	0	0.0443755	0	0.0235653	0	0	0	0.0121961	0	0.0271332	0	0.165181	0	0	0.0252402
A_D55_PM_53023_length_1170_cov_188.0797	1170	unclassified				aadS	Bacteria;Bacteroidetes;Flavobacteriia;Flavobacteriales;Weeksellaceae;Riemerella	2.08935	2.63358	1.95829	2.06625	3.48185	2.25554	1.09199	1.33331	1.8651	3.56299	4.51564	3.9799	2.08536	1.29723	0.352088	2.01361	1.71607	0.726426	0	0.114519	0.0544079	0	0.478345	0.841588	0.237596	0.0441677	0	0.0759228	0.0403172	0	0.0642306	0.0853963	0.113824	0	0.0886457	0	0	0.551459	0.525263	0.599153	0.0442341	0
A_D55_PM_55640_length_2531_cov_74.0092	2531	unclassified	ICEberg|937		Unassessed	MLS__mefA	Bacteria;Spirochaetes;Spirochaetia;Spirochaetales;Sphaerochaetaceae;Sphaerochaeta	3.80235	0.684798	1.70108	3.42734	1.11186	1.77453	0.450428	0.890279	0.331607	0.0303139	0.05719	0.353089	0.269918	0.187396	0.292967	0.272437	0.264428	0.31813	0	0	0.184441	0	0.0221123	0.118403	0	0	0.0103805	0.00877417	0	0	0	0	0	0.0177945	0.020489	0	0	0	0	0	0	0
A_D55_PM_56768_length_6953_cov_44.4376	6953	unclassified	ICEberg|791,ICEberg|791,ICEberg|837,ICEberg|837		I	MLS__lnuB	Bacteria;Firmicutes;Bacilli;Bacillales;Staphylococcaceae;Staphylococcus	2.01696	2.72227	2.44067	1.6362	1.87719	1.49264	1.29757	1.13426	0.728284	0.577484	0.475346	0.483678	1.79314	0.624169	1.08422	2.02475	0.818174	1.35105	1.13576	0.931401	0.659186	0.0826423	0.454782	0.560308	0.0499761	0.0594578	0.0302292	0.265097	0.0407057	0.0170789	0.0648495	0.0215548	0.0446915	0.0518199	0.100687	0.0740599	0.120298	0.0463978	0.0925963	0.0504105	0.0223302	0.0578822
A_D55_PM_62354_length_1916_cov_33.4056	1916	unclassified				tetracycline__tetX2	Bacteria;Bacteroidetes;Bacteroidia;Bacteroidales;Bacteroidaceae;Bacteroides,Bacteria;Bacteroidetes;Flavobacteriia;Flavobacteriales;Weeksellaceae;Chryseobacterium,Bacteria;Bacteroidetes;Flavobacteriia;Flavobacteriales;Weeksellaceae;Chryseobacterium,Bacteria;Bacteroidetes;Flavobacteriia;Flavobacteriales;Weeksellaceae;Chryseobacterium,	0.872952	0.172306	0.223396	0.766946	0.363689	0.344335	0.194916	0.301549	0.233625	0	0.075547	0.0736459	1.36256	0.445585	0.505254	0.74976	1.45543	0.665385	0	0.0233102	0	0	0	0.0223441	0.120906	0.0134855	0	0.0463621	0.0246196	0	0.0261482	0	0	0.0235062	0.0541312	0	0.0602141	0.55104	0.488762	0.352804	0.0540228	0.0700165
A_D55_PM_62377_length_1643_cov_53.7603	1643	plasmid	ICEberg|65		III	MLS__ermG	Bacteria	0.736094	3.06428	2.46723	1.26944	1.32129	1.22009	1.18437	0.914302	0.868414	0.793862	0.323033	0.429414	0.267302	0.375283	0.150436	0.209842	0.746798	0.136131	0.16718	0.0815501	1.16234	0	0.374698	1.31587	0	0.0943571	0.159909	0.243295	0.129197	0.0903452	0.0304929	0.0304059	0.054037	0.0548241	0.126251	0.0313414	0.0351096	0.1428	0.0356234	0.091428	0.157498	0.179631
A_D55_PM_62724_length_11189_cov_38.7489	11189	unclassified	ICEberg|409		IV	MLS__erm(TR)	Bacteria;Firmicutes;Tissierellia	0.434654	2.56699	1.91721	1.03794	1.96176	1.7349	0.33553	0.26335	0.227533	0.208	0.206986	0.0861758	0.235504	0.0847798	0.165676	0.205422	0.161998	0.207891	0.122744	0.163657	0.311014	0.0877316	0.402653	0.24105	0.10559	0.0646588	0.0281773	0.500158	0.0990725	0.0795981	0.0492536	0.0223241	0.0198371	0.040252	0.106598	0.0368175	0.188176	0.340744	0.141236	0.39381	0.240522	0.393259
A_D55_PM_63061_length_12084_cov_24.0000	12084	plasmid	ICEberg|439,ICEberg|439,ICEberg|439,ICEberg|439,ICEberg|439,ICEberg|439,ICEberg|439,ICEberg|439,ICEberg|439,ICEberg|445,ICEberg|791		III	tetracycline__tetM	Bacteria;Firmicutes;Bacilli;Lactobacillales;Streptococcaceae;Streptococcus,Bacteria;Firmicutes;Clostridia;Eubacteriales;Lachnospiraceae;Enterocloster	0.596239	1.13834	0.80843	0.523684	0.456887	0.476671	1.61846	0.793691	0.382004	0.888896	0.638852	0.212133	0.173642	0.219802	0.221585	0.323352	0.299999	0.173985	0.930061	1.3823	1.57861	0.491365	0.690085	0.281653	0.044092	0.0128293	0.010871	0.0312418	0.0390361	0.0221108	0.0310948	0.0103353	0.025715	0.0111812	0.0386229	0.00852265	0.0429631	0.0436856	0	0.00828733	0.0107071	0.0310844
A_D55_PM_65477_length_2235_cov_24.0014	2235	unclassified	ICEberg|65		Unassessed	aminoglycoside__bifunctional-aminoglycoside-N-acetyltransferase-and-aminoglycoside-phosphotransferase	Bacteria;Firmicutes;Bacilli;Bacillales;Staphylococcaceae;Staphylococcus	0.633225	0.20926	0.416817	0.286322	0.143898	0.215714	0.27263	0.0775528	0.125175	0.0228857	0.0863523	0.0420896	0.851498	0.657866	0.0184315	0.539908	0.474126	0.0200146	0.143381	0.279764	0.037976	0.0214247	0	0.0383098	0.0207298	0	0	0.228533	0.0316585	0	0.0448321	0	0	0	0	0.0230398	0	0.0524879	0.0523752	0.0224036	0	0
A_D55_PM_70694_length_5168_cov_4.2065	5168	unclassified			III	MLS__ermG	Bacteria;Firmicutes;Bacilli;Bacillales;Listeriaceae;Listeria;Listeria monocytogenes	0.0896237	0.441845	0.389753	0.0642058	0.0311158	0.00981998	0.0988873	0.150926	0.0866148	0.108871	0.0326766	0.00910123	0.533485	0.174375	0.446378	0.567055	0.140294	0.385178	0.234744	0.241978	0	0	0.0324882	0.00828391	0	0	0	0.13321	0.0365102	0.0344668	0	0	0	0.0697182	0.110378	0.00996398	0	0	0.0566266	0	0.0400572	0
A_D55_PM_72949_length_1339_cov_3.0793	1339	unclassified			IV	aminoglycoside__aac(6')-I,MLS__ereA	Bacteria;Proteobacteria;Betaproteobacteria;Rhodocyclales;Zoogloeaceae;Thauera	0	0	0.188036	0	0	0	0	0	0.0417873	0	0	0	0.0364432	0	0	0	0	0	0	0	0	0	0	0	0.0346013	0.0192966	0.0392427	0	0	0	0.0374159	0.149236	0.099458	0.100907	0	0	0	0.0438052	0	0.0747902	0.135279	0
A_D55_PM_82186_length_1570_cov_8.9874	1570	unclassified			IV	tetracycline__tetA	Bacteria;Firmicutes;Clostridia;Eubacteriales;Clostridiaceae;Clostridium	0.475304	0.070093	0.561293	0.0301925	0.102425	0.113136	0.400627	0.184003	0.142556	0	0	0	0	0	0	0	0	0	0	0	0	0.0304996	0	0	0	0	0	0	0	0	0	0	0	0	0	0	0	0	0	0	0	0
A_D55_PM_82898_length_6772_cov_10.0000	6772	chromosome			IV	vancomycin__vanS	Bacteria;Firmicutes;Clostridia;Clostridiales;Clostridiaceae;Clostridium	0	3.64003	1.87013	0.0489982	3.97346	2.5742	0.667576	0.831843	0.528795	8.78049	0.926228	0.250039	0	0	0.815127	0	0.0905928	0.0462386	0	0	1.89255	0	3.87186	1.73849	0	0.00763087	0.0387965	0	0.0278625	0.0087677	0	0	0	0	0.160811	0	0.161845	0.0259843	0.051857	0.11091	0.145204	0.110935
A_D55_PM_83531_length_1484_cov_36.5860	1484	unclassified	ICEberg|829,ICEberg|829,ICEberg|937		I	aminoglycoside__aadE	Bacteria;Firmicutes;Bacilli;Lactobacillales;Enterococcaceae;Enterococcus,Viruses;Uroviricota;Caudoviricetes;Caudovirales;Siphoviridae;Streptococcus phage Javan63	2.11543	1.11232	1.47607	1.96445	2.29362	1.11143	1.43047	1.40159	0.942607	0.379141	0.3739	0.380338	1.61123	0.735102	0.83277	0.677613	0.338241	0.422005	1.52701	1.15869	0.657735	0.193602	0.301705	1.18279	0.0624409	0.0696446	0	0	0.0317865	0.020005	0	0	0	0.0910471	0.0698891	0.104098	0	0.217388	0.0394402	0.0843532	0	0.0361595
A_D55_PM_88423_length_3849_cov_35.6710	3849	chromosome	ICEberg|440			Erm(42)	Bacteria;Proteobacteria	2.10589	4.58168	2.76703	1.90274	5.15271	1.48333	0	0.0300217	0.0872223	0.0265781	0.0376066	0.158861	0.202847	0.0616135	0.0428104	0.291115	0.0579602	0.0929749	0	0.0116036	0.0220515	0	0	0.0111227	0.0120372	0.0268518	0	0	0	0	0.0130163	0	0.0115332	0	0	0	0.0824287	0.0761954	0.0152064	0.0195137	0.0605072	0.0139414
A_D55_PM_88914_length_2703_cov_11.0000	2703	plasmid	ICEberg|64,ICEberg|791		III	aminoglycoside__aadE	Bacteria;Actinobacteria;Actinomycetia;Actinomycetales;Actinomycetaceae;Trueperella,Bacteria;Bacteroidetes;Bacteroidia;Bacteroidales;Bacteroidaceae;Bacteroides,Bacteria;Firmicutes;Clostridia;Eubacteriales;Christensenellaceae;Christensenella	0.285593	0.16285	0.204927	0.122758	0.198306	0.112652	0.59629	0.309939	0.393307	0.151386	0.0357006	0	0.0902653	0.0526416	0.0457207	0.0212585	0.0412669	0.115845	0.482691	0.404819	0.314008	0.230298	0.124232	0.126707	0.0428516	0	0.0388797	0	0	0	0	0	0	0	0	0.0190506	0.128047	0.2387	0.552163	0.0463116	0.0861607	0.0397045
A_D55_PM_90070_length_1615_cov_41.6119	1615	unclassified			IV	tetracycline__tet36	Bacteria;Firmicutes;Erysipelotrichia	1.73671	1.65239	1.24721	2.37745	3.11988	1.64976	0.0243415	0.0357751	0	0	0	0	0.0302151	0.822317	4.11943	1.12077	3.64332	6.39828	0	0	0	2.19408	0.138616	0	0.50204	0.0959931	0.0650724	0.0275015	0.0876245	0	0.217151	0	0.027487	0	0	0.0318847	0	0	0	0	0	0
A_D55_PM_92513_length_2447_cov_38.8625	2447	unclassified	ICEberg|837,ICEberg|937		III	aminoglycoside__ant(9)-I	Bacteria;Firmicutes;Bacilli;Lactobacillales;Streptococcaceae;Streptococcus;Streptococcus suis	1.23034	0.539662	0.998066	2.0437	0.974784	0.539228	0.65064	0.944452	0.503052	0.815217	0.61125	0.230659	0.259242	0.503956	1.05216	0.176119	0.729346	1.03285	0.449002	0.228148	1.14463	0.0195686	0.834806	0.87477	0.0189339	0.0633546	0.0322104	0.23596	0.0385543	0.0242643	0.040948	0	0.0181412	0.0184054	0.0423847	0.0210437	0.259312	0.0479405	0.0239188	0.0920818	0.010575	0.0877166
A_D55_PM_92615_length_2055_cov_38.2712	2055	unclassified				Erm(47)	Bacteria;Firmicutes;Tissierellia;Tissierellales;Peptoniphilaceae;Helcococcusi,Bacteria;Firmicutes;Tissierellia;Tissierellales;Peptoniphilaceae;Peptoniphilus	1.36486	0.307915	0.367562	0.449802	0.456466	0.419827	0.210427	0.196807	0.136139	0	0	0.0686645	0.0712371	0.115402	0.240551	0.139809	0.352817	0.380934	0	0	0.227163	0	0	0.312491	0	0.0251466	0	0	0	0	0.0243795	0	0	0	0	0	0	0	0	0	0	0
A_D55_PM_93807_length_2216_cov_5.8578	2216	chromosome	ICEberg|321		Unassessed	aminoglycoside__aph(3''')-III	Bacteria;Firmicutes;Clostridia;Eubacteriales;Eubacteriaceae;Eubacterium,Bacteria;Firmicutes;Clostridia;Eubacteriales;Peptostreptococcaceae;Clostridioides	1.59083	0.422108	0.545372	0.598945	0.169321	0.354973	2.24409	1.69472	1.46448	0.0692459	0	0	0.198184	0.0214035	0.074358	0.0518607	0	0	2.85089	2.80147	1.04372	1.09123	0.164161	0.0193191	0	0	0	0.110235	0.117076	0	0	0	0	0	0	0	0	0	0	0.112978	0	0
A_D55_PM_99250_length_12807_cov_45.6468	12807	plasmid	ICEberg|409,ICEberg|814		IV	tetracycline__tetT	Bacteria;Firmicutes;Tissierellia;Tissierellales;Tissierellaceae;Schnuerera	1.73395	4.56914	2.53215	2.36141	3.71034	2.37165	1.58848	1.15942	0.886897	1.67743	0.51802	0.302991	2.19468	0.811055	6.25458	2.52379	1.53943	5.66535	0.711339	0.509151	0.960964	0.190685	1.04661	0.615075	0.197162	0.114998	0.045132	0.443906	0.163904	0.15531	0.0508549	0.0273052	0.00693237	0.123083	0.147795	0.0804152	0.216201	0.334335	0.658094	0.619694	0.689001	0.530028
A_D55_PM_99500_length_2560_cov_31.6990	2560	plasmid				mefB	Bacteria;Proteobacteria;Gammaproteobacteria	0.0703608	1.4508	1.81951	0.203681	0.272198	0.277537	0.0153561	0.0451382	0	0.0699311	0	0	0	0	0	0.0224459	0	0	0.160943	0.157016	0.0165774	0.0748192	0	0.0501694	0.0180981	0.020186	0	0	0.0184262	0	0.117422	0.117086	0.173404	0.0527789	0	0	0	0	0.137178	0	0	0
A_D55_SS_100586_length_10607_cov_40.6048	10607	chromosome	ICEberg|791,ICEberg|791,ICEberg|829,ICEberg|829,ICEberg|837		I	aminoglycoside__aadE,aminoglycoside__ant(9)-I		0.560392	1.39801	1.21534	0.516164	0.912151	0.665052	0.937665	0.964128	0.764892	0.581081	0.222892	0.383571	0.37494	0.230286	0.343707	0.484851	0.349661	0.415401	0.27838	0.195795	0.696167	0.316008	0.324496	0.696232	1.4327	0.591936	3.56928	1.41741	0.655958	1.9452	0.0283397	0.023549	0.0355734	0.0233533	0.0268896	0.0534018	12.8102	10.2136	3.02937	1.05743	0.939249	0.862557
A_D55_SS_107547_length_2412_cov_5.7728	2412	chromosome				MLS__ermF	Bacteria;Bacteroidetes;Bacteroidia;Bacteroidales;Rikenellaceae	4.04329	5.2354	6.81644	5.78771	6.88917	3.88197	0.586739	0.1557	0.510352	0.434729	0.67013	0.487512	0.333813	0.285131	0.375736	0.202497	0.57807	0.565648	0	1.6017	0.0791757	0.0397051	0.429261	0.177493	0.124856	0	0.326778	0	0.00977844	0	0	0.0414236	0	0.0373449	0.0214999	0	0.167411	0.486361	0.0485317	0.103798	0.128741	0.0889894
A_D55_SS_116749_length_3188_cov_5.0000	3188	chromosome				lnuF	Bacteria;Proteobacteria	0	0	0	0	0.0504412	0	0	0	0	0	0	0	0	0	0	0	0	0	0.0143599	0	0	0	0	0	0	0	1.03839	0	0	0	0.0157151	0.250725	0.682302	0	0	0.0484572	0	0	0	0	0	0
A_D55_SS_123232_length_1475_cov_9.4678	1475	chromosome			III	MLS__ermF		0.279126	7.85243	2.3215	0.449919	2.14409	0.980587	0.0533037	0.0195854	0.0758687	0.0693554	0.539738	0.685597	0.264664	0.385872	2.66716	0.506441	4.89661	3.56344	0	0.0302795	0	0	0.0758865	2.17684	0	0.928421	1.22904	0.240894	1.26323	1.08686	0.237762	0.37256	0.0300959	0	0.105473	0.0349111	0.195543	0.835091	0.0793617	0	1.03508	1.74624
A_D55_SS_135843_length_5598_cov_6.0000	5598	chromosome				vanRI	Bacteria;Firmicutes;Clostridia;Clostridiales;Syntrophomonadaceae;Syntrophomonas	0	0.0294871	0.323833	0	0.0670266	0.12692	0	0.0309629	0.14493	0	0.137904	0.361292	0	0	0	0	0	0	0	0	0	0	0	0.145304	0.00827638	0.433866	0.384849	0	0.0421322	0.159097	0.850212	0.428355	0.166527	0	0.0277909	0.00919862	0	0	0	0	0	0.493663
A_D55_SS_146388_length_1419_cov_4.0000	1419	chromosome			IV	bacitracin__bacA	Bacteria;Proteobacteria;Betaproteobacteria;Burkholderiales;Comamonadaceae	0	0	0	0	0	0	0	0	0	0	0	0	0	0	0	0	0	0	0	0.0314745	0	0	0	0	0.914216	0.619095	0.592485	0	0.0332425	0.125528	0	0.105617	0.0312836	0	0	0	0	0	0	0	0	0
A_D55_SS_171845_length_1133_cov_3.9788	1133	unclassified			IV	tetracycline__tet36	Bacteria;Bacteroidetes;Flavobacteriia;Flavobacteriales;Flavobacteriaceae;Flavobacterium,Bacteria;Bacteroidetes;Flavobacteriia;Flavobacteriales;Weeksellaceae;Chryseobacterium,Bacteria;Bacteroidetes;Flavobacteriia;Flavobacteriales;Weeksellaceae;Empedobacter	1.9986	0.84987	0.73334	2.69854	2.17626	3.00108	1.52666	1.70832	2.46925	2.16697	2.10798	2.15872	3.68242	1.50704	0.618097	1.57221	1.72288	1.02652	0	0.453324	0.618032	0.972056	0.839742	0.377857	0.429371	0.0456101	0.0463777	0.0392011	0.0416339	0	0.0663282	0.0881851	0.156722	0.159004	0.137311	0.0908982	0	0	0	0	0.114197	0
A_D55_SS_20324_length_85289_cov_18.2826	85289	chromosome				MLS__ermF	Bacteria;Bacteroidetes;Bacteroidia;Bacteroidale	0.228389	0.234507	0.0587465	0.251492	0.0678755	0.0246938	0.00691382	0.0355648	0.10103	0.0101953	3.14991	0.135664	0.052637	0.0322544	0.27724	0.0249279	0.0405431	0.259619	0.00322054	0.0424163	0.187588	0.000561436	0.249683	0.457281	0.000543225	0.0190857	2.02325	0	0.0022123	0.0208848	0.00704896	0.0064431	0.0213398	0.00580869	0.0158086	0.000905636	0.123095	0.254457	0.052841	0.0443251	0.0433866	0.0213915
A_D55_SS_2215_length_4573_cov_12.0000	4573	chromosome	ICEberg|321,ICEberg|937		I	aminoglycoside__aph(3''')-III,aminoglycoside__aadE	Bacteria	15.1196	8.09763	8.12105	15.0043	7.68341	6.03714	1.86543	1.9141	2.09228	0.268443	0.23212	0.555412	1.19513	0.513402	0.585531	0.904709	0.371977	0.895042	1.03111	0.67389	0.709932	0.256542	0.342676	0.870642	0	0.683668	0.534307	0.451627	0.293982	0.155805	0	0	0	0.00984867	0	0.0112604	0.126143	0.0384792	0.0895922	0.186141	0.113173	0.0410698
A_D55_SS_22520_length_2164_cov_8.9644	2164	plasmid	ICEberg|362,ICEberg|64,ICEberg|64,ICEberg|64			MLS__ermB	Bacteria;Bacteroidetes;Bacteroidia;Bacteroidales;Bacteroidaceae;Bacteroides,Bacteria;Firmicutes;Clostridia;Eubacteriales;Clostridiaceae;Clostridium	0.2616	0.127133	0.209429	0.131429	0.111465	0.105533	0.372406	0.266991	0.103425	0.0354549	0.0668891	0.163015	0.315695	0.284931	0.095181	0.172597	0.257727	0.382418	0.243283	0.237346	0.19611	0.0663831	0.10345	0.257184	0	0	0.121409	0.133409	0.0435963	0.0548751	0	0.0230854	0	0	0	0	0.333209	0.48789	1.31177	0.127263	0.119579	0.148782
A_D55_SS_249747_length_1178_cov_3.0000	1178	unclassified	ICEberg|2,ICEberg|2		III	tetracycline__tetQ	Bacteria;Bacteroidetes;Bacteroidia;Bacteroidales;Bacteroidaceae;Phocaeicola	2.46834	4.62417	4.42432	3.863	3.34445	3.12339	0.100114	0.343326	1.04497	0.217104	0.450546	0.19964	0.621359	0.161053	0.629455	0.390232	0.331414	0.474666	0	0.587662	1.47705	0.447137	0.285058	0.399765	0	0	0	0.0377036	0	0	0	0	0	0	0	0	0	0.0497922	0	0	0	0
A_D55_SS_254855_length_5172_cov_12.0024	5172	plasmid			IV	tetracycline__tetL	Bacteria;Firmicutes;Bacilli;Bacillales;Paenibacillaceae;Paenibacillus,Bacteria;Firmicutes;Bacilli;Lactobacillales;Lactobacillaceae;Latilactobacillus	0.30349	0.202134	0.0827584	0.494919	0.782475	0.392496	0.00760083	0	0	0.00988972	0	0	0.00943492	0.0183411	0.0238946	0.466626	1.05139	0.518939	0	0	0	0	0	0	0.0537484	0.0199831	0.213354	1.91503	1.33159	0.872484	0	0	0	0	0	0	0.0111533	0.0340227	0	0	0	0
A_D55_SS_257209_length_4676_cov_9.5347	4676	plasmid	ICEberg|383		IV	tetracycline__tetM		5.36541	1.69446	1.43767	3.95863	2.07485	1.68225	0.369911	0.488064	0.287185	0.0328163	0.020637	0.216265	43.5587	37.9004	13.3996	64.3985	32.9135	3.52522	0.0881127	0.0859625	0.235969	0	0.0478754	0.256355	0.069358	0.24313	0.595581	0.00949847	0.0504397	0	0.042857	0.0106837	0.00949346	0.00963173	0.0110902	0	0	0.0501755	0.0751017	0.492582	0.542331	0.275418
A_D55_SS_286982_length_8573_cov_7.3254	8573	chromosome	ICEberg|64,ICEberg|64		III	aminoglycoside__aadE,aminoglycoside__aadE	Bacteria	0.0660332	0.0288818	0.0176214	0.0165877	0.0125049	0.0295985	0.11693	0.104461	0.0522134	0.00596636	0.0225122	0.0164593	0.017076	0.0165975	0.0336359	0.00670262	0.0845723	0.206105	0.0881093	0.0781447	0.0346515	0.0223419	0.00979231	0.0649185	0	0	0.183877	0	0.00275115	0.034629	0	0.00582723	0	0	0	0	0.222047	0.55419	0.375494	0.125574	0.078479	0.0625926
A_D55_SS_293500_length_144396_cov_17.6714	144396	chromosome	ICEberg|2		III	tetracycline__tetQ,tetracycline__tetX	Bacteria;Bacteroidetes;Bacteroidia;Bacteroidales	0.253584	0.276456	0.252659	0.286095	0.198601	0.181706	0.0219159	0.034411	0.0771121	0.0417993	5.53847	0.206029	0.0356528	0.0267705	0.690395	0.0563092	0.0990718	0.657531	0.00665786	0.0176303	0.110654	0.00613493	0.185268	0.861288	0.00545465	0.0603026	3.4376	0.000615181	0.00359347	0.0460538	0.009021	0.0103791	0.038736	0.00218334	0.0116719	0.000713231	0.299819	0.726508	0.194563	0.10247	0.117023	0.0572297
A_D55_SS_308778_length_6286_cov_7.0000	6286	chromosome				vanRI	Bacteria;Firmicutes;Clostridia;Clostridiales	0	0.00875326	0	0	0	0	0	0	0.0178025	0	0.0921082	0.359161	0	0	0	0	0	0	0	0	0	0	0	0.112374	0.0221116	0.246625	0.334368	0	0.0150083	0.155852	0.5858	0.290077	0.141239	0.0035824	0.0412486	0.0655347	0	0	0	0	0.00823319	0.469509
A_D55_SS_36632_length_3610_cov_7.0000	3610	unclassified				rsmA	Bacteria;Proteobacteria	0	0	0	0	0	0	0	0	0	0	0	0	0	0	0	0	0	0	0	0	0	0	0	0	0.423526	0.60122	1.33912	0	0.0130668	0	0	0	0	0	0	0	0	0	0	0	0	0
A_D55_SS_6492_length_2763_cov_9.3032	2763	plasmid	ICEberg|65		III	MLS__ermG	Bacteria;Bacteroidetes;Bacteroidia;Bacteroidales;Bacteroidaceae;Phocaeicola,Bacteria;Firmicutes;Bacilli;Lactobacillales;Enterococcaceae;Enterococcus	0.242139	0.677084	1.02061	0.343121	0.6208	0.45919	0.65448	0.57505	0.334139	0.240661	0.366716	0.323441	0.0883051	0.154495	0.342913	0.187171	0.363337	0.267132	0.0911281	0.234384	0.299509	0.0519917	0.0810225	0.67401	0.0167684	0.196381	0.114106	0.337572	0.230478	0.0859571	0.0453311	0.0361613	0.0160664	0.0163004	0.13138	0.0745477	0.240094	0.222902	0.0847329	0.226529	0.0561931	0.233054
A_D55_SS_69061_length_4227_cov_7.0000	4227	unclassified	ICEberg|107		III	tetracycline__tet32	Bacteria;Firmicutes;Bacilli;Lactobacillales;Streptococcaceae;Streptococcus,Bacteria;Firmicutes;Clostridia;Eubacteriales;Clostridiaceae;unclassified Clostridiaceae genus,Bacteria;Firmicutes;Clostridia;Eubacteriales;Eubacteriaceae;Eubacterium,Bacteria;Firmicutes;Clostridia;Eubacteriales;Oscillospiraceae;Flavonifractor,	0.0852253	0.397019	0.393127	0.156998	0.386767	0.372188	0.255753	0.51257	0.450061	0.0968056	0.194047	0.200292	0.103898	0.218804	0.389821	0.149533	0.4618	0.497381	0.41155	0.179621	0.160637	0.237892	0.238324	0.253201	0.0109608	0.0489011	0.0745862	0	0.022319	0.0140466	0.12445	0.0709111	0.0630113	0.0319645	0.0122682	0.0852749	0	0.0138763	0	0.0118458	0	0
A_D55_SS_99144_length_1215_cov_4.0000	1215	unclassified	ICEberg|409	tnpA	IV	MLS__erm(TR)	Bacteria	1.10129	1.44917	1.03613	1.32648	1.4338	0.814501	1.40745	0.855953	0.552624	0.336788	0.158846	0.0774241	0.522112	0.117111	0	0.189174	0.0918061	0.552254	0.188393	0.110277	0.489	0.157644	0.32244	0.0352356	0.152531	0.148862	0.194615	0.23761	0.155296	0	0.268024	0.246701	0.0365362	0.0370683	0	0	0	0	0	0	0	0.0441651
A_D55_TCM_11017_length_2788_cov_9.0000	2788	chromosome	ICEberg|107		III	tetracycline__tetW	Bacteria;Firmicutes;Clostridia;Clostridiales;Clostridiaceae	0.0922954	1.4111	0.433481	0.15302	0.422973	0.263942	0.56401	1.96872	1.70589	0.752201	1.25469	0.320541	0	0.0170122	1.07862	0.0412207	0.140031	1.40391	0	0.0160195	0.70781	0	0.562072	1.07489	0.0166181	0	0	0.0477922	0.0676774	0.0212966	0	0	0	0.0161542	0	0	0	0.0420769	0.0629799	0.0538795	0	0
A_D55_TCM_110318_length_1435_cov_21.0000	1435	unclassified			III	aminoglycoside__aad(9),MLS__ermA	Bacteria;Firmicutes;Bacilli;Bacillales;Staphylococcaceae;Staphylococcus	0.10759	0	0	0	0	0	0	0	0	0	0	0	0.476072	0.297471	0.172241	0.54058	1.1854	1.05987	0	0	0	0	0	0	0	0	0	0	0	0	0	0	0	0	0	0	0	0	0	0	0	0
A_D55_TCM_110945_length_6093_cov_29.7011	6093	chromosome				rphB	Bacteria;Firmicutes;Clostridia;Clostridiales;Peptococcaceae	0	0	0.297525	0.00777978	0.0703787	0.224888	0	0.018965	0.523441	0	0.00791881	0.517209	1.826	1.12873	3.82331	2.07477	1.54694	6.05684	0	0.0073301	0.201987	0	0.00918535	0.829103	0.007604	0.114497	0.224224	0.255132	0.224514	0.233874	0	0.0327962	0.123856	0.0813093	0.16171	0.562012	0.728993	0.577599	0.297786	0.238321	0.399217	0.554837
A_D55_TCM_123678_length_2724_cov_27.5354	2724	chromosome	ICEberg|321,ICEberg|445			APH(3')-IIIa	Bacteria;Firmicutes;Bacilli;Bacillales;Staphylococcaceae;Staphylococcus	0.528998	0.242392	0.378964	0.234923	0.314844	0.242197	0.757656	0.859017	0.903795	0.197163	0.0708507	0.00863347	0.394105	0.208943	0.3327	0.168757	0.266167	0.328433	0.184866	0.0655834	0.693282	0.0175787	0.0410913	0.345759	0	0.0189707	0	0.603285	0.536823	0.359649	0.018392	0	0	0	0	0	0.201178	0.204561	0.150406	0.1011	0.180493	0.098496
A_D55_TCM_125424_length_3408_cov_62.7205	3408	unclassified	ICEberg|409		IV	MLS__erm(TR)	Bacteria;Firmicutes	0.347321	0.274469	0.265965	0.271227	0.290974	0.290381	0.651731	0.313636	0.221645	0.502791	0.24068	0.138014	1.44617	0.946374	2.78618	1.90527	1.44831	1.95574	0.174628	0.0982885	0.174335	0	0.147798	0.200992	0.0543793	0.0758161	0.0616737	0.247618	0.0692065	0.0174222	0	0	0	0.0132154	0.0152165	0.0151097	0.0169264	0.0688441	0.223263	0.146925	0.0911159	0.0787275
A_D55_TCM_1265_length_1339_cov_410.9725	1339	plasmid	ICEberg|383		IV	tetracycline__tetM	Bacteria;Firmicutes;Bacilli;Lactobacillales;Enterococcaceae;Enterococcus,Bacteria;Firmicutes;Clostridia;Eubacteriales;Peptostreptococcaceae;Clostridioides	0.614953	0.410926	0.507697	0.460216	0.480378	0.720122	0.396344	0.431493	0.125362	0	0.0360339	0	19.0416	15.6034	13.4443	22.0362	11.9958	9.07012	0.0341893	0.033355	0.237705	0	0.208986	0.0959176	0	0	0.0392427	0	0.0704573	0	0	0	0	0.0336355	0.0774574	0.038457	0	0	0.0874224	0	0.154604	0
A_D55_TCM_127821_length_2689_cov_13.8850	2689	unclassified			III	MLS__ermF	Bacteria	0.0765547	0.859415	0.234083	0.0705128	0.318942	0.283096	0.614014	0.784253	0.353739	1.60734	0.439609	0.0612209	0	0.299855	0.781298	0.128215	0.528892	1.3641	0	0.0498278	0.213059	0	0.228944	0.270655	0	0	0	0	0	0	0	0	0	0	0.0385703	0	0	0.065439	0.108831	0.0186211	0	0
A_D55_TCM_128235_length_1602_cov_43.7255	1602	chromosome				tetracycline__tetX2	Bacteria;Bacteroidetes;Flavobacteriia;Flavobacteriales;Flavobacteriaceae;Myroides	1.18862	0.635409	0.314332	1.30193	0.351325	0.190074	0.269929	0.559014	0.716005	0.143679	0.572245	0.396364	0.609206	0.429298	0.334286	0.394555	0.522212	0.404883	0	0.0278791	1.03314	0	0.855914	0.29396	0.260287	0.161287	0.0984007	0.0831739	0.0294452	0	0.0625467	0.0311841	0	0.0281136	0	0	0.0720164	1.77577	1.86329	1.42215	0.193835	0.368456
A_D55_TCM_129329_length_1924_cov_101.9742	1924	plasmid				MLS__ermF	Bacteria;Bacteroidetes;Bacteroidia;Bacteroidales;Dysgonomonadaceae;Petrimonas;Petrimonas mucosa	0.320981	0.0714956	0.157035	0.615933	0.0835792	0.105509	0	0.0750739	0.0581633	0.0531701	0.137927	0.0977862	48.2648	17.8356	27.1596	33.808	39.7565	32.9449	0	0	0	0.0248879	0	0.0445023	0.240806	0	0.0273108	0.0461693	0.171621	0	0	0	0	0	0	0	0	0	0	0	0	0
A_D55_TCM_130154_length_1278_cov_10.0888	1278	plasmid				lnuG	Bacteria;Firmicutes;Bacilli	0.0805382	0.043054	0.0788044	0.111273	0	0.0794205	0	0	0	0	0	0	0	0.0371127	0.0322334	0.224811	0.261841	0.70004	0	0	0	0	0	0	0	0.0404353	0	0.0347534	0	0	0	0	0	0	0	0	0	0.0458961	0	0	0	0
A_D55_TCM_130434_length_2782_cov_6.0000	2782	chromosome				vancomycin__vanR	Bacteria;Firmicutes;Bacilli;Bacillales;Bacillaceae	0	0.425232	0.054302	0.0170389	0.173407	0.0547265	0.268483	0.737268	0.78439	0.441262	0.329525	0.135256	0	0	0.207304	0	0.0200475	0.45022	0	0	0.106782	0	0	0.0307773	0	0	0	0	0	0	0	0	0	0	0	0	0	0	0	0	0	0.0192885
A_D55_TCM_130604_length_10836_cov_35.2885	10836	chromosome			IV	MLS__erm(35)	Bacteria;Bacteroidetes	0.384697	0.721047	0.648271	0.524942	0.504561	0.636947	6.91289	7.84328	11.5949	4.59289	5.97773	4.40792	0.229667	0.617168	2.12891	1.15602	1.96098	4.24167	0.0380228	1.14994	9.8243	0	4.97892	3.23178	0.10903	0.412514	0.0290952	0.0983717	0.0478851	0.0657529	0.198809	0.161359	0.0737399	0.367835	0.433105	0.175828	0	0.016239	0.043211	0.0508299	0.090746	0.0891373
A_D55_TCM_132899_length_1051_cov_25.0000	1051	unclassified	ICEberg|325			MLS__mefA	Bacteria;Firmicutes;Bacilli;Bacillales;unclassified Bacillales family;Exiguobacterium,Bacteria;Firmicutes;Bacilli;Lactobacillales;Enterococcaceae;Enterococcus,Bacteria;Firmicutes;Clostridia;Eubacteriales;Peptostreptococcaceae;Clostridioides	0.0489666	0.942354	0.19165	0.135306	0.765017	0.362153	0.130914	0.274866	0.212952	0.19467	0.091816	0.0895056	0.0464295	0	0.274368	0	0.0530659	0.383057	0.174232	0	0.0403789	0.0455607	0.106501	0.203669	0	0	0	0.0422596	0	0	0	0	0	0.085705	0.0493413	0	0.0548859	0	0	0.0476423	0	0.280812
A_D55_TCM_139401_length_1876_cov_105.3066	1876	unclassified	ICEberg|837		III	aminoglycoside__ant(9)-I	Bacteria;Firmicutes;Bacilli;Lactobacillales;Streptococcaceae;Streptococcus;Streptococcus suis	0.0411492	0.102655	0.147632	0.0758031	0.0571452	0.0541041	0.0419099	0.0307979	0.178955	0.149959	0.0771578	0.100288	0.208091	0.151695	8.5419	0.306299	0.148647	7.24877	0.134215	0.0833252	0.0339324	0	0.0894984	0.193974	0.0246968	0	0.0280096	0.0710259	0.0754336	0.0316497	0	0.0266295	0	0	0	0	0.030749	0.0312661	0	0.0266909	0.0275873	0.0572075
A_D55_TCM_143826_length_2274_cov_99.5073	2274	unclassified	ICEberg|791,ICEberg|829,ICEberg|937		Unassessed	MLS__mefA		3.9605	3.33913	3.08912	2.48059	3.81862	2.34332	1.52129	1.28308	1.00883	0.989703	0.413748	0.641201	8.66937	6.04869	10.2352	12.9251	6.13151	14.2617	2.02324	2.44523	0.653182	0.189516	0.307642	1.98618	0.152807	0.261336	0.0577682	0.283208	0.145206	0.0261103	0.0881264	0.0219687	0.0195213	0.138639	0.0684139	0.430248	0.13952	0.0386908	0.128692	0.0770678	0.022759	0.0707924
A_D55_TCM_143947_length_1284_cov_4.9904	1284	plasmid			III	chloramphenicol__catQ	Bacteria;Firmicutes;Bacilli;Lactobacillales;Streptococcaceae;Streptococcus	0.0801618	0.0428528	0	0.0369176	0.208731	0	0.0612329	0.0449975	0	0.219099	0	0	0.152017	0	0	0.0895041	0.0868726	0.22645	0.106961	0	0.132206	0	0	0.0333421	0.0721669	0.0402463	0	0	0.0183688	0	0	0	0	0	0	0	0	0	0	0	0	0
A_D55_TCM_153557_length_1153_cov_4.0000	1153	unclassified		tnpA	Unassessed	aminoglycoside__bifunctional-aminoglycoside-N-acetyltransferase-and-aminoglycoside-phosphotransferase	Bacteria;Firmicutes;Bacilli;Bacillales;Staphylococcaceae;Staphylococcus,Bacteria;Firmicutes;Bacilli;Lactobacillales;Enterococcaceae;Enterococcus	0.334761	0.0715824	0.131022	0.123336	0.232446	0.132046	0.238665	0.05011	0.145585	0.0443622	0	0	0.846442	0.617043	0.107184	0.29902	0.241857	0.0387967	0.0794093	0.0387357	0.0736135	0	0.0485397	0	0	0	0	0.0770422	0.0409117	0.051496	0	0	0	0	0	0	0	0	0	0	0	0
A_D55_TCM_153939_length_1678_cov_41.3878	1678	plasmid	ICEberg|65		III	MLS__ermG	Bacteria;Firmicutes;Clostridia;Clostridiales;Lachnospiraceae;Pseudobutyrivibrio;Pseudobutyrivibrio xylanivorans	0.0920094	0.803375	0.330105	0.169495	0.399301	0.226831	0.117138	0.17216	0.366796	0.0914475	0.445688	1.6538	0.116323	0.734911	1.26431	0.308197	1.16331	2.09267	0.163693	0.186315	0.101164	0.0285365	0.183441	9.03169	0	0	0	0	0	0	0	0	0	0	0	0	0	0	0	0.0149202	0	0
A_D55_TCM_156150_length_4428_cov_7.5808	4428	unclassified	ICEberg|409		IV	MLS__erm(TR)	Bacteria;Firmicutes;Tissierellia;Tissierellales;Tissierellaceae;Schnuerera;Schnuerera ultunensis	0	0	0.0227444	0	0	0	0.0266338	0	0.0505448	0.0115514	0	0.0106222	0.0661211	0.053557	0.0558189	0.103815	0.0755721	0.0757665	0	0.0100863	0	0	0	0	0	0.0116703	0.0593338	0.120365	0.101203	0.13409	0	0	0.0100252	0	0	0	0.227979	0.271552	0.099135	0.310971	0.303884	0.212073
A_D55_TCM_161414_length_2468_cov_13.9351	2468	chromosome		tnpA		sulfonamide__sul2	Bacteria	10.5096	4.33629	4.55	10.0067	5.59261	5.85019	0.119464	0.339451	0.170036	0.352327	0.381224	0.552682	1.64108	0.835983	0.48405	2.91033	0.745739	1.36844	0.973834	0.497655	0.266528	0.242526	0.374167	0.338257	0.413001	0.408301	0.244845	0.0719852	0.114679	0	0.740942	0.738827	0.413697	0.14599	0.0630361	0.219078	0	0.0712989	0.24901	0.253606	0.199215	0.0217426
A_D55_TCM_162001_length_1691_cov_60.4077	1691	plasmid	ICEberg|65		III	MLS__ermG	Bacteria;Bacteroidetes;Bacteroidia;Bacteroidales;Bacteroidaceae;Phocaeicola,Bacteria;Firmicutes;Bacilli;Bacillales;Bacillaceae;Bacillus	0.060868	0.797199	0.77425	0.224257	0.126794	0.435169	0.523068	0.273338	0.363977	0.211737	0.142665	0.152983	0	0.0841456	0.146166	0.203885	0.0989454	0.383573	0.0541448	0.316941	0.263513	0.254854	0.231676	0.189878	0.0273987	0.122238	0	0.249522	0.0418431	0.0351123	0	0	0.0525032	0	0.0920007	0.121807	0.119396	0.15609	0.0692245	0.16286	0	0.0317331
A_D55_TCM_168023_length_1411_cov_6.8102	1411	plasmid	ICEberg|103,ICEberg|103	Tn916-orf9	Unassessed	tetracycline__tetM	Bacteria;Firmicutes;Clostridia;Eubacteriales;Peptostreptococcaceae;Clostridioides	1.9878	0.37046	0.820828	1.32699	0.854747	0.665393	0.403981	0.491369	0.138792	0.108752	0	0.50002	0.622504	0.85717	0.759074	0.570136	0.276687	0.760865	0.0973341	0.0316529	0.676725	0	0	0.303411	0	0	0	0	0	0	0.0710133	0	0	0	0	0	0	0	0	0	0	0
A_D55_TCM_169185_length_4429_cov_117.2379	4429	chromosome	ICEberg|107		III	tetracycline__tetW	Bacteria;Firmicutes;Clostridia;Eubacteriales;Oscillospiraceae;Oscillibacter	0.232395	4.65875	5.0879	0.738486	4.55661	3.80995	1.46453	2.90254	2.6151	0.970099	1.63409	1.40713	0.52885	0.471195	2.06948	0.590314	0.566663	1.21704	2.18096	0.857145	1.55706	0.14055	1.07409	2.76451	0	0.0116677	0	0.0300846	0.0106505	0	0.0565589	0.045118	0	0.081351	0.339552	0.162771	0.0390732	0	0	0	0.00584261	0.048463
A_D55_TCM_17795_length_2120_cov_131.8034	2120	plasmid	ICEberg|837,ICEberg|837		I	MLS__lnuB	Bacteria;Firmicutes;Bacilli;Lactobacillales;Enterococcaceae;Enterococcus,Bacteria;Firmicutes;Bacilli;Lactobacillales;Streptococcaceae;Streptococcus	1.1895	0.233588	0.273158	1.73286	0.505681	0.394986	0.241061	0.327039	0.237537	0.410162	0.182073	0.122025	13.3617	8.41212	7.71422	17.6722	10.0232	10.1598	0.0215941	0.0105336	0.660594	0.0225869	0.369589	0.525043	0	0.0731268	0.0495717	0.0419008	0.0667517	0	0	0	0	0.0212443	0.0489224	0.0242896	0.02721	0	0	0	0.0122061	0
A_D55_TCM_180906_length_3346_cov_10.0000	3346	chromosome			IV	tetracycline__tetT	Bacteria;Firmicutes	0.669061	0.509777	0.511687	0.354171	0.456564	0.424683	0.464078	0.224477	0.158863	0.985999	0.20188	0.0843428	0.546893	0.184277	0.196984	0.695516	0.216688	0.287433	0.164182	0.0667398	0.240982	0	0.535243	0.294279	0.0969271	0.0463326	0.0549644	0.278754	0.0845867	0.017745	0.0449192	0	0	0.0134602	0.0154984	0.0307794	0.0517201	0.12271	0.192415	0.187059	0.108272	0.208484
A_D55_TCM_194257_length_1572_cov_17.1034	1572	plasmid	ICEberg|1028,ICEberg|12		IV	chloramphenicol__chloramphenicol-exporter,chloramphenicol__floR	Bacteria;Bacteroidetes;Flavobacteriia;Flavobacteriales;Weeksellaceae;Chryseobacterium	1.40773	0.682537	0.192199	1.53786	0.392128	0.209843	0.750219	0.385914	0.373733	0.0325379	0	0.0897618	0.558749	0.0603436	0.0262051	0.146213	0.070957	0.441065	0.0582436	0.0284111	0	0	0	0	0.0294727	0	0	0.0847612	0	0	0	0	0	0	0.0329884	0	0.165129	0.876843	0.409556	1.13076	0.329223	0.29015
A_D55_TCM_194703_length_2018_cov_16.0400	2018	unclassified	ICEberg|12			sulfonamide__sul2	Bacteria;Bacteroidetes;Flavobacteriia;Flavobacteriales;Weeksellaceae;Chryseobacterium,Bacteria;Bacteroidetes;Flavobacteriia;Flavobacteriales;Weeksellaceae;Chryseobacterium,Bacteria;Bacteroidetes;Flavobacteriia;Flavobacteriales;Weeksellaceae;Elizabethkingia	3.35357	0.995213	1.21024	3.6409	0.757018	0.993366	2.33765	2.36204	1.81612	3.89072	1.25525	0.606003	2.47856	2.11531	0.163308	0.996609	1.07786	0.665003	0.0453711	0.22132	0.441626	1.06779	0.42987	0.254576	0.803563	0.256077	0.0911352	0.319135	0.0818132	0.0882679	0.198612	0.123778	0.252974	0.223181	0.0770928	0.0765518	0.185804	0.799315	0.739592	0.459035	0.282107	0.372274
A_D55_TCM_195913_length_2958_cov_14.0000	2958	unclassified	ICEberg|172		Unassessed	MLS__mefA	Bacteria;Spirochaetes;Spirochaetia;Spirochaetales;Spirochaetaceae;Sphaerochaeta;Sphaerochaeta sp.	0.669831	0.0744057	0.170237	0.432677	0.144969	0.291665	0.338892	0.449245	0.302654	0.017292	0.0326229	0.190812	0.065987	0.0160345	0.111411	0.330239	0.0377094	0.219277	0	0	0.157816	0	0	0.0578921	0	0.01747	0.017764	0	0	0	0	0	0	0	0	0	0	0	0	0	0	0
A_D55_TCM_195996_length_5286_cov_34.2884	5286	plasmid			IV	tetracycline__tetL	Bacteria;Firmicutes;Bacilli;Bacillales;Paenibacillaceae;Paenibacillus,Bacteria;Firmicutes;Bacilli;Lactobacillales;Lactobacillaceae;Latilactobacillus	0.608493	0.197775	0.0714473	0.547018	0.578003	0.475238	0	0	0	0	0	0	0.0184629	0.00897277	0.0233793	0.554397	1.35052	0.511979	0	0.00844917	0	0	0	0	0.0262946	0.0586564	0.323069	2.08799	1.16902	0.8649	0	0	0	0	0	0.00974155	0	0.0221927	0.0110725	0	0	0
A_D55_TCM_196741_length_6507_cov_22.0000	6507	unclassified		tnpA	IV	aminoglycoside__aad(9)	Bacteria;Firmicutes;Bacilli	0.39545	0.0295959	0.0270856	0.101987	0.0411881	0.0155985	0.093642	0.0399563	0.0945881	0.00786071	0	0	0.697427	0.309786	0.240569	0.790351	1.13996	1.753	0.0211063	0.0343187	0.0195658	0	0.0172019	0	0	0	0	0.0204771	0	0	0	0	0	0	0	0	0	0	0	0	0	0.0164932
A_D55_TCM_19701_length_2118_cov_64.3414	2118	plasmid	ICEberg|45		IV	tetracycline__tetM		9.19692	1.5847	2.75793	7.2849	2.06259	3.71397	0.5661	1.63674	0.435896	0.0965999	0.0227806	0.977123	1.53212	1.4332	1.55597	2.82153	1.36929	2.59778	0.043229	0.063261	3.00554	0	0	0.404261	0	0	0	0	0	0.0280335	0	0	0	0	0	0	0.0272357	0.083081	0.0276342	0	0	0.0253355
A_D55_TCM_198137_length_1764_cov_60.9174	1764	unclassified	ICEberg|791,ICEberg|937			MLS__mefA	Bacteria;Bacteroidetes;Bacteroidia;Bacteroidales;Bacteroidaceae;Phocaeicola,Bacteria;Firmicutes;Bacilli;Lactobacillales;Streptococcaceae;Streptococcus	2.07139	3.08803	2.42645	1.6795	2.41574	1.30902	0.90256	1.6868	1.03088	0.927885	0.642777	0.853246	1.09269	0.645307	1.16764	0.879514	0.316169	1.11578	1.31058	2.0255	0.733767	0.271453	0.317269	1.61392	0.0262648	0.11718	0.029788	0.276963	0.106964	0.100978	0	0.0283202	0	0.0510635	0.0881934	0.0875746	0.359714	0.0332512	0.331799	0.170313	0.0880168	0.136889
A_D55_TCM_198235_length_1027_cov_4.0000	1027	unclassified			III	bacitracin__bacA	Bacteria;Firmicutes;Erysipelotrichia;Erysipelotrichales;Erysipelotrichaceae;Erysipelothrix	0	0	0	0	0	0	0	0	0	0	0	0	0	0	0	2.79755	0.760283	0.827574	0	0	0	0	0	0	0	0	0	0	0	0	0	0	0	0	0	0	0	0	0	0	0	0
A_D55_TCM_199442_length_1714_cov_7.0000	1714	plasmid				cfr(B)	Bacteria;Firmicutes;Bacilli;Lactobacillales;Enterococcaceae;Enterococcus	0.720615	2.66447	2.71758	0.566946	1.37602	2.05782	0.114678	0.202253	0.130579	0.0895268	0	0.164651	0.0569398	0	0.12017	0.0670497	0.0650784	0.260983	0.186964	0.078172	0.0247597	0	0.0653049	0.0749321	0	0	0	0.025913	0	0	0	0	0	0	0	0	0	0	0	0	0	0
A_D55_TCM_2317_length_6653_cov_36.5762	6653	plasmid	ICEberg|829,ICEberg|837		III	aminoglycoside__ant(9)-I	Bacteria;Firmicutes	0.375169	0.500359	0.370877	0.235123	0.290046	0.236471	0.416573	0.19974	0.176614	0.23449	0.0580181	0.0565581	0.711461	0.420618	0.328168	0.82051	1.24907	1.49265	0.0619292	0.0805573	0.223258	0.0323883	0.100946	0.0579139	0.0313378	0.00776736	0.0315923	0.113491	0.0212706	0.0446226	0.00753042	0.00750892	0	0	0	0.0154799	0.138729	0.171919	0.0395884	0.0150525	0.0505637	0.0322625
A_D55_TCM_26964_length_10416_cov_11.0000	10416	unclassified	ICEberg|64,ICEberg|64		III	aminoglycoside__aadE	Bacteria;Bacteroidetes;Bacteroidia;Bacteroidales	0.0148226	0.0264127	0.019338	0.00910181	0.0102923	0.00974456	0.0811441	0.0388285	0.0214874	0.0392854	0.00463223	0	0.00468485	0.00910715	0.0316393	0.0110333	0.0535447	0.206141	0.0527413	0.0514543	0.0346318	0.0367775	0.0214924	0.0164406	0.00444808	0	0.189178	0	0.00226436	0.0171011	0	0	0	0	0	0	0.249216	0.701092	0.151718	0.0937409	0.109311	0.100459
A_D55_TCM_27608_length_2802_cov_19.7302	2802	unclassified	ICEberg|837		Unassessed	MLS__lnuB	Bacteria;Firmicutes;Bacilli;Lactobacillales;Streptococcaceae	0.192852	0.0392741	0.0179715	0.0845864	0	0	0.0561192	0	0.0099845	0	0	0	1.13199	2.82684	2.28612	2.2353	1.11465	1.27716	0.0163381	0	0.0151457	0	0	0	0	0.0184426	0	0.0158511	0.0168348	0	0	0	0	0	0	0	0	0	0.0208884	0	0	0.0191508
A_D55_TCM_3062_length_1619_cov_26.5907	1619	chromosome	ICEberg|937		Unassessed	MLS__mefA	Bacteria;Spirochaetes	2.19333	0.76468	1.22858	1.786	0.347636	0.971735	0.291376	0.553145	0.172802	0.0315934	0	0.232416	0.241124	0.175775	0.496164	0.230698	0	0.179593	0	0.082759	0.209701	0	0	0.237987	0	0	0.0162279	0	0	0	0	0	0	0	0	0	0	0	0	0	0	0
A_D55_TCM_30691_length_17057_cov_17.3762	17057	plasmid				Erm(47)	Bacteria;Firmicutes	3.28721	0.511294	0.63768	1.12968	0.637934	0.717047	0.667215	0.538578	0.534699	0.04798	0.0226297	0.130983	0.555004	0.53111	1.35246	0.924735	0.891008	1.69547	0.00536782	0.0288026	0.0895688	0.0252658	0.1739	0.190752	0.00950689	0	0	0.0208313	0.00414825	0.00174048	0.0117488	0.00878646	0.039038	0	0.0152013	0	0	0.00343878	0.0411767	0	0.00303417	0.0157298
A_D55_TCM_36679_length_5554_cov_15.9235	5554	plasmid		repUS17__rep(pKKS825)		vgaC	Bacteria;Firmicutes;Bacilli;Bacillales;Staphylococcaceae;Staphylococcus	0.773719	0.247673	0.140533	0.247509	0.506682	0.114219	0.0778586	0.0208055	0.0100744	0	0.00434366	0	0.246008	0.085398	0.00741706	0.610413	0.115481	0.511436	0	0	0	0.00862159	0	0	0	0.00930433	0	0.0479815	0.00849319	0.0106905	0	0	0	0	0	0	0	0	0	0	0	0
A_D55_TCM_43385_length_11760_cov_49.5424	11760	unclassified			III	tetracycline__tet32	Bacteria;Firmicutes;Bacilli;Lactobacillales;Streptococcaceae;Streptococcus,Bacteria;Firmicutes;Negativicutes;Acidaminococcales;Acidaminococcaceae;Acidaminococcus	0.700189	0.818795	0.879946	1.11855	1.31726	1.05513	0.834032	0.82784	1.46068	0.313161	0.445157	0.569941	0.400421	0.542461	1.47123	0.737815	1.24492	1.94564	0.944007	0.46903	0.310347	0.930405	0.882802	0.728082	0.212745	0.235092	0.337349	0.0151071	0.0461283	0.0100978	0.332295	0.178417	0.215163	0.0708505	0.191821	0.201422	0.0294312	0.0349138	0.0348389	0.0106446	0.0242046	0.00456298
A_D55_TCM_45322_length_2118_cov_105.6323	2118	unclassified	ICEberg|837,ICEberg|837		Unassessed	MLS__lnuB	Bacteria	0.170088	0.337724	0.0832135	0.111903	0.291041	0.0479223	0.380494	0.218232	0.0528358	0.12075	0.0455612	0.0666221	0.345591	0.134363	1.22533	0.678253	0.394987	1.35169	0.108072	0.063261	0.0601107	0.0226083	0.0264241	0.0808522	0.021875	0	0	0.0733956	0.0222716	0	0.0236543	0.0235868	0	0	0.0979372	0.0243125	0.136178	0.124622	0.110537	0.0236412	0	0.152013
A_D55_TCM_45749_length_1220_cov_21.0936	1220	unclassified				OXA-347	Bacteria;Bacteroidetes;Flavobacteriia;Flavobacteriales;Flavobacteriaceae;Myroides,Bacteria;Bacteroidetes;Sphingobacteriia;Sphingobacteriales;Sphingobacteriaceae;Sphingobacterium	1.16005	0.248054	0.103189	1.16563	0.46133	0.353584	0.725007	0.591976	0.71088	0.0419259	0.0395486	0	2.99984	2.23543	0.135063	1.24814	1.25716	0.256662	0	0.0366084	0	1.05973	0.0917481	0	0.151905	0	0	0	0	0	0	0.0409482	0.0363864	0	0	0.0422081	0.0236414	0.336546	0.239874	0.164171	0	0
A_D55_TCM_45988_length_1880_cov_296.0000	1880	plasmid	ICEberg|107		II	tetracycline__tetM	Bacteria	0.24637	1.66825	1.94192	0.277353	0.79833	1.29574	0.982787	0.706844	0.937513	0.272073	0.128323	0.287715	1.24589	1.00915	3.24296	1.65049	1.21631	3.5096	4.63882	1.06904	0.440183	0.254704	0.476309	0.250491	0	0	0	0.0472498	0.0125455	0.0315824	0.0266489	0.0265728	0	0.13176	0.0551678	0.0547807	0	0.0311996	0	0.0266341	0.0275286	0
A_D55_TCM_48421_length_2083_cov_34.5973	2083	unclassified			III	MLS__ermF		0.29648	2.69436	1.12413	0.944403	1.73699	1.072	0	0.0277373	0.0671545	0.0245558	0.185307	0.203224	0.327971	0.842492	8.9884	1.83447	10.4556	12.3374	0	0	0	0	0.0134341	2.77461	0	0.148851	0.100904	0	0.0905831	0.0855135	0.0721554	0.0719494	0.0639339	0.0216217	0.0248957	0	0	0.366067	0.688414	0.0360576	0.173921	0.0515225
A_D55_TCM_48632_length_40250_cov_62.9677	40250	chromosome	ICEberg|2,ICEberg|2,ICEberg|2,ICEberg|2,ICEberg|2,ICEberg|2,ICEberg|2,ICEberg|2,ICEberg|2,ICEberg|2,ICEberg|2,ICEberg|2,ICEberg|2,ICEberg|2,ICEberg|2,ICEberg|2,ICEberg|2,ICEberg|2,ICEberg|2,ICEberg|2		III	tetracycline__tetQ	Bacteria;Bacteroidetes;Bacteroidia;Bacteroidales;Bacteroidaceae;Bacteroides,Bacteria;Bacteroidetes;Bacteroidia;Bacteroidales;Bacteroidaceae;Phocaeicola,Bacteria;Bacteroidetes;Bacteroidia;Bacteroidales;Prevotellaceae;Prevotella	6.45376	7.26645	7.3107	7.95003	7.41241	5.55346	1.65694	2.24074	5.50148	4.04368	7.10973	5.12771	1.27055	0.768308	1.77059	1.15209	1.62605	2.55448	0.370785	2.19816	2.28534	0.0440179	1.43635	1.61087	0.0189929	0.0269615	0.0574416	0.0413803	0.0550819	0.0457297	0.0224049	0.0210998	0.00441157	0.0212602	0.0708615	0.0115142	0.00286634	0.01603	0.030537	0.0236365	0.0276449	0.0219975
A_D55_TCM_50351_length_1189_cov_13.0000	1189	unclassified				vanRI	Bacteria;Firmicutes;Clostridia;Eubacteriales;Peptococcaceae;Desulfotomaculum	0	0.601597	0.974087	0	0.563521	0.81097	0.165313	0.558817	0.494119	0.043019	0.365218	0.316469	0.0410407	0	0.311816	0.144983	0.304894	0.112866	0	0	0.107077	0	0.0470701	0.288049	0	0	0.0441934	0.0747096	0	0	0	0	0	0	0	0	0	0	0	0	0.130582	0
A_D55_TCM_51120_length_2560_cov_11.9045	2560	unclassified			IV	tetracycline__tetT	Bacteria;Firmicutes;Clostridia;Clostridiales;Lachnospiraceae;Epulopiscium	0.804123	0.483601	0.0295055	0.68511	0.25126	0.0198241	0	0	0	0	0	0	0.0953074	0.111164	0.0804577	0.0224459	0.501078	0.873683	0	0	0	0	0	0	0.0361962	0	0	0.104097	0.14741	0.185546	0	0	0	0	0	0	0	0.0572805	0	0	0	0
A_D55_TCM_52001_length_11293_cov_16.9362	11293	plasmid				MLS__ermF	Bacteria	0.437486	0.246052	0.14046	0.398761	0.10205	0.0584208	0.288927	0.109998	0.0396374	0.00905864	0.0042725	0.0104125	1.27686	0.730791	0.390312	1.13468	3.36816	2.92526	0	0	0.00375792	0	0.0123896	0.00379095	0	0.0114399	0	0.00393295	0.00835406	0	0	0	0	0	0	0	0	0.0493425	0.012957	0.0243865	0.00687424	0
A_D55_TCM_54243_length_1721_cov_21.8854	1721	unclassified				MLS__ermF	Bacteria;Bacteroidetes	0.0747587	0.127886	0.160929	0.151489	0.0622919	0.265396	0.159896	0.218216	0.520192	0.430953	0.700891	0.409952	0.0567082	0.0964586	0.19149	0.066777	0.0972206	0.259922	0	0	0.0123295	0	0.195118	0.0870652	0	0	0.106863	0	0	0	0.0291109	0	0.051588	0	0	0	0.251388	0.426026	0.102027	0.145474	0.0601439	0
A_D55_TCM_55712_length_1570_cov_20.7985	1570	plasmid				lnuG	Bacteria	0.852268	0.280372	0.593367	0.951064	0.238991	0.452545	0	0	0.0356389	0	0	0	0.186487	0.0906307	0.236146	0.329398	0.248666	0.669564	0	0	0	0	0	0	0	0	0.0334688	0.0565794	0	0	0	0	0	0	0	0	0	0.05604	0	0	0	0
A_D55_TCM_5799_length_1364_cov_783.3900	1364	unclassified	ICEberg|125		IV	tetracycline__tetM	Bacteria;Firmicutes;Bacilli;Bacillales;Staphylococcaceae;Staphylococcus	2.90522	2.48088	2.5658	1.66811	1.94524	2.04636	1.42663	1.86377	1.1486	0.0749995	0.247614	0.275866	1.18058	1.21705	6.76505	4.12847	3.72087	11.2159	0.872629	0.589385	0.684487	0.0702116	0.123093	0.470798	0.135868	0	0.0385234	0.130249	0.034583	0.04353	0.0367301	0.0366253	0	0	0.114057	0.0377521	0	0.0430023	0.12873	0.0734194	0.113828	0.0786813
A_D55_TCM_60860_length_1350_cov_4.9404	1350	plasmid			III	chloramphenicol__chloramphenicol-and-florfenicol-resistance-gene	Bacteria;Firmicutes;Clostridia;Clostridiales;Clostridiaceae;Clostridium	0.0762428	0.0815155	0.0932519	0.333571	0.416906	0.300739	0.0291196	0	0.0414468	0	0	0	0.0361462	0	0.0305143	0.0851283	0.0826255	0.215379	0	0.0330832	0	0	0.0414565	0	0	0	0	0	0	0	0	0	0	0	0	0	0	0	0	0.0370904	0	0
A_D55_TCM_62891_length_1577_cov_10.8398	1577	plasmid				sulfonamide__sul2	Bacteria;Spirochaetes	0.522145	6.82118	3.08139	1.20234	1.83546	1.11025	0.037392	0.091593	0.0354807	0	0	0.0745643	0.278489	0.135343	1.34528	0.564778	0.742686	1.38991	0	0.0283211	0	0	0	0.0271473	0	0	0	0	0	0.0376505	0	0.0950352	0	0.0142796	0	0	0	0.185971	0.185572	0.0317515	0.016409	0.034027
A_D55_TCM_64266_length_4271_cov_32.3024	4271	plasmid	ICEberg|439,ICEberg|439,ICEberg|445,ICEberg|445,ICEberg|791,ICEberg|791		II	tetracycline__tetO	Bacteria;Firmicutes;Clostridia;Eubacteriales;Eubacteriaceae;Eubacterium	0.572357	0.412254	0.271175	0.466142	0.200804	0.154471	0.51544	0.277318	0.262014	0.329341	0.0903757	0.0881015	0.239931	0.283181	0.665514	0.417071	0.287284	0.733149	0.412669	0.449656	0.452104	0.0560575	0.327595	0.0801896	0	0	0.012303	0.0103992	0.0220891	0	0.0234605	0	0.0103937	0	0	0	0	0	0	0	0	0
A_D55_TCM_66276_length_12295_cov_12.7895	12295	chromosome			III	MLS__ermG	Bacteria;Firmicutes;Bacilli;Bacillales;Listeriaceae;Listeria;Listeria monocytogenes	0.146502	0.695899	0.6594	0.111807	0.113351	0.0412767	0.33892	0.415881	0.20479	0.382738	0.20014	0.0879877	2.02413	0.655804	1.53118	2.03067	0.587434	1.34798	0.68511	0.63933	0.0172583	0	0.236702	0.059194	0	0	0.00427377	0.234808	0.241707	0.0434627	0	0	0	0.22345	0.30579	0.171716	0.00938351	0.00477065	0.252302	0.0529432	0.012628	0.0174577
A_D55_TCM_68406_length_1143_cov_41.6198	1143	plasmid			IV	MLS__erm(35)	Bacteria	0.112563	4.66949	1.54196	0.393982	0.750336	0.133201	0.670669	0.101097	0.0489529	0	0.485448	0.370356	1.15269	1.36937	2.54086	0.301636	3.19605	2.77866	0	0	0	0	0	1.77912	0	0.135633	0.22986	0	0.0825392	0.0259733	0.0438319	0.327801	0.0388376	0	0.0453698	0	0	0.102634	0	0	0.045279	0
A_D55_TCM_75025_length_1790_cov_27.4536	1790	plasmid			IV	tetracycline__tetP	Bacteria	0.488763	3.48889	2.18022	1.11223	2.15606	0.878905	1.47144	0.952188	0.437622	0.228602	0.0943423	0.210213	0.0545222	0.0264972	1.43835	0.192609	0.623153	2.14916	0.127876	0.399216	1.25655	0	0.312661	0.478338	0	0	0	0.0248128	0	0	0	0	0	0	0.0289708	0	0	0	0	0	0	0
A_D55_TCM_79588_length_1946_cov_15.6543	1946	plasmid	ICEberg|837		Unassessed	MLS__lnuB	Bacteria;Firmicutes;Clostridia	0	0.0282749	0.284644	0	0.165269	0.339027	0.0202012	0.0593801	0.273153	0.0788535	0.148765	0.362553	0	0.0487462	0.99493	0.0885842	0	1.64356	0.0235249	0	0	0.0246065	0.0287597	0.329994	0.0238084	0.371772	0.162012	0	0.0969603	0.152556	0.514901	0.564774	0.13687	0.0694316	0.293132	0.529228	0	0	0	0	0	1.07542
A_D55_TCM_80735_length_1351_cov_11.0000	1351	unclassified	ICEberg|445		III	tetracycline__tet40	Bacteria;Firmicutes;Clostridia;Eubacteriales;Peptostreptococcaceae;Clostridioides	0.457118	0.896007	0.65228	0.421041	0.77368	0.75129	1.32396	0.42766	0.559117	0.511118	0.535707	0.243706	0.0361195	0	0.18295	0.0425326	0.0412822	0.297996	0.406627	0.330587	0.345537	0.283549	0.414259	0.380263	0.102882	0.0382504	0	0.0493133	0.0349157	0	0	0	0	0	0.0383847	0	0	0	0	0.037063	0	0
A_D55_TCM_89222_length_3137_cov_24.6055	3137	chromosome			IV	tetracycline__tetP	Bacteria;Firmicutes;Clostridia;Clostridiales;Clostridiaceae;Clostridium;Clostridium intestinale	0.0164055	0.21048	0.0321046	0.0302214	0.0170871	0.0647111	0	0	0	0	0	0	0.155554	0.0302391	2.83646	0.183174	0.755601	4.98375	0	0	0	0	0	0	0	0	0	0	0	0	0	0	0	0	0	0	0	0	0	0	0	0
A_D55_TCM_97500_length_2198_cov_74.6276	2198	unclassified				aadS	Bacteria	0.35121	0.413048	0.343649	0.549935	0.658443	0.415602	0.214621	0.157717	0.521856	0.314158	0.658544	0.663371	1.82047	1.29472	0.496656	1.47706	0.90078	1.01757	0	0.040639	0	0.0217854	0.10185	0.243467	0.274024	0.0470212	0.0478125	0.0404139	0.0643829	0	0.0455868	0.13637	0.0605889	0.0204904	0.0117966	0	0	0.413629	0.34617	0.0683422	0	0.0244134
A_D55_TCM_99123_length_1367_cov_228.7610	1367	plasmid	ICEberg|103,ICEberg|125		IV	tetracycline__tetM	Bacteria;Firmicutes;Clostridia	0.395297	4.12572	4.73354	0.71086	5.4504	4.91904	0.977755	1.88081	2.0875	0.636096	1.09417	1.61716	3.37334	3.60843	23.4298	6.20014	8.95538	24.5424	0.468846	1.99298	2.80955	0.805661	1.84234	2.88122	2.89782	10.0555	13.5689	15.693	16.0113	18.351	0.623042	0.475084	0.552051	0.0329466	0.41729	0.791054	18.3141	14.8462	11.7744	15.0729	16.0713	19.3131
A_D55_TPM_110053_length_1294_cov_43.0000	1294	unclassified	ICEberg|937			MLS__mefA	Bacteria;Bacteroidetes;Bacteroidia;Bacteroidales;Bacteroidaceae;Bacteroides,Bacteria;Bacteroidetes;Bacteroidia;Bacteroidales;Bacteroidaceae;Phocaeicola,Bacteria;Firmicutes;Bacilli;Lactobacillales;Enterococcaceae;Enterococcus,Bacteria;Firmicutes;Tissierellia;Tissierellales;Tissierellaceae;Tissierella	1.27268	0.297651	0.583725	1.68509	0.476372	0.50985	0.258229	0.312549	0.151342	0.276698	0.149148	0.163569	0.0377105	0.256577	0.159174	0	0.66806	0	0	0	0.131184	0	0.713636	0.330844	0	0	0	0	0	0.0458847	0	0	0	0	0	0	0	0	0	0	0	0.0207344
A_D55_TPM_11454_length_3210_cov_51.2597	3210	unclassified	ICEberg|937		Unassessed	MLS__mefA	Bacteria;Spirochaetes;Spirochaetia;Spirochaetales;Sphaerochaetaceae;Sphaerochaeta	4.17643	1.19988	1.92953	3.0937	1.12715	2.11852	0.361274	0.54897	0.28761	0.0318689	0.0300619	0.219791	0.18242	0.177309	0.0769988	0.196909	0.173745	0.202063	0.0142615	0.027827	0.343736	0	0	0.160042	0.0144334	0	0	0.0415092	0	0	0	0	0	0	0	0	0.0179704	0	0.0182334	0	0	0
A_D55_TPM_116155_length_3048_cov_13.2033	3048	unclassified	ICEberg|937			MLS__mefA	Bacteria;Spirochaetes;Spirochaetia;Spirochaetales;Spirochaetaceae;Sphaerochaeta	0.692264	0.117339	0.16521	0.559869	0.17586	0.208127	0.290193	0.909872	0.339611	0.0503441	0.0158298	0.324061	0.128077	0.124488	0.135152	0.245079	0.0365959	0.161436	0.0150195	0	0.194926	0	0	0.0842741	0	0	0	0	0	0	0	0	0.0145641	0	0	0.0168943	0	0	0	0	0	0
A_D55_TPM_116563_length_1274_cov_66.6973	1274	plasmid	ICEberg|107,ICEberg|107,ICEberg|814		III	tetracycline__tetW	Bacteria	0.807911	2.98005	2.45061	0.334867	1.70399	1.65315	1.69712	2.44894	1.55913	0.36134	0.511276	0.996821	1.30229	1.19134	6.40226	3.06702	1.57598	6.0568	11.4089	2.90971	1.11592	1.5974	0.680909	1.91542	0	0	0.0412449	0.069725	0.0925651	0.0932101	0.0786497	0.117638	0.0348441	0.459571	0.0814093	0.363771	0.0905575	0	0	0.117909	0.0812462	0.126359
A_D55_TPM_118339_length_1103_cov_17.0000	1103	chromosome			IV	tetracycline__tetT	Bacteria;Firmicutes	0.233291	0.199539	0.0456537	0.0429757	0.242983	0.0460106	0.071281	0.0523816	0.101456	0.0463732	0	0	0.0884812	0.043001	0	0.0520957	0.101128	0.0811107	0.124514	0	0	0	0.0507401	0.0582202	0.0420047	0	0	0.0402673	0	0	0	0.0452918	0	0	0	0.0466853	0	0	0	0.0453962	0.093842	0.0486497
A_D55_TPM_120545_length_2500_cov_17.1899	2500	unclassified			IV	tetracycline__tet36	Bacteria;Bacteroidetes	0.0617567	0.517216	0.463276	0.180128	0.600344	0.974394	0	0	0	0	0	0.0376281	0	0.018972	0.387227	0	0	0.035786	0	0	0	0	0	0	0	0	0	0	0	0	0	0	0	0	0	0	0	0	0	0	0	0
A_D55_TPM_126470_length_4813_cov_11.0000	4813	plasmid		rep7_16_repD	IV	aminoglycoside__streptomycin-resistance-protein	Bacteria	1.34728	0.222927	0.235406	0.989803	0.40093	0.405955	0.0612583	0.0120043	0.0116254	0	0	0	0.674221	0.610983	0.483582	1.28342	0.614155	0.655235	0.0190233	0.0278385	0	0.0696427	0	0	0	0	0	0.433721	0.205816	0.0123364	0	0	0	0	0	0	0.0119853	0	0.0121607	0.0312105	0	0
A_D55_TPM_130680_length_2325_cov_18.0733	2325	chromosome	ICEberg|65,ICEberg|93		III	MLS__ermG		4.02857	2.53224	2.2958	2.97666	4.11526	3.64525	2.72222	3.41691	1.92527	1.82599	1.72245	2.00279	0.734584	0.3264	0.947913	1.51995	0.395803	0.96199	0.748224	0.547473	0.985661	0.205954	0.529574	1.97944	0.139492	0.200037	0.0452008	0.200583	0.0811547	0.178763	0.38787	0.247098	0.0381862	0.106541	0.535306	0.775176	0.124054	0.0756841	0.2895	0.0861455	0.111299	0.288498
A_D55_TPM_132351_length_2423_cov_7.0000	2423	plasmid				vgaC	Bacteria;Firmicutes;Bacilli;Bacillales;Staphylococcaceae;Staphylococcus;Staphylococcus aureus	0.605333	0.136252	0.0623476	0.391269	0.409261	0.188505	0	0	0	0	0	0	0.191323	0.0978746	0.0680055	0.213436	0.138107	0.240001	0	0	0	0	0	0	0	0	0	0	0	0	0	0	0	0	0	0	0	0	0	0	0	0
A_D55_TPM_135487_length_20374_cov_37.6496	20374	plasmid	ICEberg|103,ICEberg|103,ICEberg|103,ICEberg|103,ICEberg|103,ICEberg|103,ICEberg|103,ICEberg|103,ICEberg|321,ICEberg|45,ICEberg|45,ICEberg|45,ICEberg|45,ICEberg|45,ICEberg|47,ICEberg|47,ICEberg|829	Tn916-orf8, Tn916-orf9, Tn916-orf17, Int-Tn916, Tn916-orf18, Tn916-orf20, Tn916-orf13, Xis-Tn916, Tn916-orf19, Tn916-orf16, Tn916-orf14, Tn916-orf15	IV	tetracycline__tetM	Bacteria;Firmicutes;Bacilli;Lactobacillales;Streptococcaceae;Streptococcus,Bacteria;Firmicutes;Clostridia;Eubacteriales;Peptostreptococcaceae;Filifactor	2.8897	0.889863	1.46688	1.65422	1.04579	1.54311	0.187161	0.272238	0.108479	0.0389133	0.0343386	0.114275	1.82146	1.30483	0.947264	2.20974	1.06075	0.952878	0.160657	0.140296	0.241623	0.0282032	0.0466981	0.0830001	0.0125072	0.0152183	0.0219221	0.0250697	0.00347289	0	0.0122951	0.0147119	0.0141624	0.0121581	0.0203623	0.0126371	0.00566262	0.00863677	0.0560185	0.0172035	0.00254019	0.00263378
A_D55_TPM_136289_length_3124_cov_13.4140	3124	chromosome			IV	tetracycline__tet36	Bacteria	0.42008	0.422712	0.241786	3.58096	1.16676	2.83477	0.138421	0.129462	0.0537322	0.311089	0.0926684	0.0301121	0.296783	0.151825	0.316474	0.220723	0.169602	0.451048	0	0.057186	0.14943	0	0.017915	0.109632	0.0296614	0.0165417	0.117741	0	0.0301992	0.019006	0.0320742	0.0159913	0.0142098	0.0288335	0	0	0	0	0	0	0	0
A_D55_TPM_136350_length_3464_cov_4.0000	3464	plasmid			IV	MLS__erm(35)	Bacteria;Firmicutes;Clostridia;Clostridiales;Clostridiaceae	0.869122	0.238264	0.232591	0.937371	0.28627	0.197783	0.0624172	0.0416981	0	0	0	0	0.147914	0.12323	0.0475685	0.0497647	0.0161005	0.0774813	0	0	0	0	0	0	0.013375	0.0447543	0.0151692	0	0.0136175	0.0171405	0	0	0	0	0	0	0	0	0.0675858	0	0	0
A_D55_TPM_137312_length_2984_cov_10.0000	2984	chromosome	ICEberg|65			lnuD	Bacteria	0.431165	0.27659	0.345945	0.651304	0.431117	0.824852	0.322765	0.367882	0.318768	0.0171413	0.0161693	0.157625	0.114471	0.0317896	0.345127	0.0770263	0.0934521	0.112431	0	0.0449018	0.0142219	0	0.0562664	0.0143469	0	0.138542	0.0352185	0	0.0316161	0	0.067158	0.167416	0.0446295	0.0452795	0.0434465	0.10354	0	0.00982828	0.00980718	0.0167802	0.00867189	0
A_D55_TPM_137712_length_11662_cov_8.0000	11662	unclassified				vanRI	Bacteria;Firmicutes	0	0.622795	0.699509	0.00406467	0.434351	0.365544	0.0960708	0.322028	0.275879	0.00877202	0.0124119	0.0846972	0.0753175	0.0732071	0.0423883	0.128109	0.0669534	0.0882223	0	0.00191486	0.0764193	0	0.0623874	0.029368	0	0	0	0	0	0	0	0	0	0	0.00444673	0	0	0	0	0	0	0
A_D55_TPM_142422_length_5557_cov_12.4756	5557	plasmid	ICEberg|409		IV	MLS__erm(TR)	Bacteria	0.129655	1.20799	1.5269	0.230315	1.09481	1.12331	0.459825	0.431481	0.523585	0.174886	0.147605	0.105802	0.869344	0.4609	0.941458	1.57174	1.07389	0.937798	0.049429	0.0321485	0.290202	0.0430847	0.110785	0.377497	0.0917118	0.125541	0.0945582	0.255763	0.3353	0.245748	0	0.0089899	0.0159768	0.0243142	0.0279959	0.0277995	0.223183	0.232214	0.200118	0.0991169	0.279398	0.24141
A_D55_TPM_148069_length_3215_cov_10.7492	3215	plasmid				lnuD	Bacteria;Firmicutes	0.256119	0.0941295	0.266268	0.162185	0.433486	0.307813	0.0611376	0.107826	0.0609132	0.0318194	0.0150076	0	0.0607122	0.0737637	0.0256263	0.134047	0.0520425	0.0278274	0.113915	0.0555674	0.0726003	0.0372351	0	0.0399483	0	0	0	0.103612	0.0146722	0.0184681	0	0	0	0	0	0	0.0179425	0.100343	0.0546152	0	0	0
A_D55_TPM_156314_length_1690_cov_14.0000	1690	unclassified				lnuD	Bacteria	1.75099	1.74185	1.78779	3.18352	2.42637	3.60353	2.03536	1.12819	0.761492	1.13498	1.05635	0.514882	0.259868	0.6034	0.353443	0.136004	1.05604	0.185283	0.799109	0.634257	1.54435	0.198337	1.09283	1.45659	0.123367	0.122311	0.108823	0.354793	0.293075	0.105399	0.963459	0.280823	0.0262671	0.106599	0.199453	0.0914092	0.0682664	0.104122	0.658021	0.399984	0.183741	0.396898
A_D55_TPM_158040_length_5704_cov_28.2725	5704	unclassified				aadS	Bacteria;Bacteroidetes;Bacteroidia;Bacteroidales;Dysgonomonadaceae	1.28118	2.45983	3.2885	1.81997	3.05412	2.5535	0.296352	0.410232	0.784756	0.26902	0.389107	0.226765	0.479077	0.473968	1.91022	0.458363	0.923996	1.77236	0.00802585	0.67338	1.5587	0	0.137365	0.0450328	0.170574	0.0181193	0.165818	0.583996	0.516865	0.494443	0.0175666	0	0	0.055271	0.068186	0.0451384	0.0252827	0.107973	0.169308	0.175568	0.244978	0.451562
A_D55_TPM_15805_length_1042_cov_239.0599	1042	plasmid	ICEberg|440	IS91, tnpA		sulfonamide__sul2	Bacteria;Proteobacteria;Gammaproteobacteria;Pseudomonadales;Pseudomonadaceae;Pseudomonas	19.657	32.5544	24.5739	19.5386	13.3491	11.8107	0.414997	0.6931	0.214791	0.0981759	0.0926091	1.53474	1.35808	1.32003	5.35685	2.56427	2.3283	7.19069	0	0	0.366549	0.0459542	0.107421	0.164343	0	0.14878	0	0.0426246	0	0	1.03373	1.00681	0.915946	0.0864452	0.099535	0.642438	0	1.74502	3.45446	0.144161	0.12417	0.0514977
A_D55_TPM_159690_length_75845_cov_16.0000	75845	chromosome			III	tetracycline__tet44	Bacteria;Firmicutes;Clostridia;Clostridiales;Clostridiaceae	0.062765	0.0166857	0.0265573	0.0815609	2.44742	1.63634	0.00414651	0.00380888	0.00774617	0.00134879	0.000636157	0.0130231	0.00193015	0	0	0.00378809	0.0110302	0.00766726	0.00422515	0.000588863	0.00503584	0	0	0.00112891	0.00122173	0	0	0	0	0	0.00198167	0.00065867	0.0032191	0	0	0	0.00456339	0.000773356	0.00617357	0.00132038	0.00409418	0.00636754
A_D55_TPM_16008_length_3602_cov_19.0121	3602	unclassified			III	tetracycline__tet32	Bacteria;Firmicutes;Clostridia;Eubacteriales;Eubacteriaceae;Eubacterium	0.0571504	0.0763784	0.15378	0.0526399	0.11905	0.112714	0.22919	0.104261	0.225242	0.0142003	0.0535806	0.0914065	0.121926	0.105342	0.26304	0.23929	0.348383	0.384983	0.0953209	0.0247986	0.0117818	0.17282	0.0310751	0.225823	0.0385879	0.0430396	0.058352	0	0.0261917	0	0.152998	0.0832152	0.0123241	0	0.0431908	0.0285918	0	0	0	0.00695059	0	0
A_D55_TPM_168356_length_12414_cov_35.0000	12414	chromosome				MLS__mefA	Bacteria;Firmicutes	1.81164	6.40029	4.00569	2.57936	4.37833	3.34611	1.30152	0.989011	0.892438	1.18459	0.454742	0.414882	1.32076	0.697276	1.47004	1.37475	1.11419	1.41433	0.534721	0.527068	1.24778	0.231437	0.919698	1.93985	0.251921	0.2123	0.095238	0.513415	0.151993	0.119572	0.0443933	0.0402424	0.0357592	0.130608	0.144119	0.0746648	0.248603	0.321295	0.306461	0.375117	0.37104	0.218291
A_D55_TPM_174554_length_1809_cov_97.5252	1809	plasmid	ICEberg|1010,ICEberg|440	IS91		sulfonamide__sul1	Bacteria	10.1989	7.61927	7.7246	9.72152	4.63722	5.06375	0.249907	0.479078	0.293839	0.212063	0.0666796	0.520013	0.431597	0.340846	0.466824	0.587639	0.400795	0.642922	0.493477	0.345645	0.281514	0.0926452	0.0464066	0.201158	0.166475	0.22853	0.0871409	0.0122761	0.0130379	0	0.290795	0.289965	0.171774	0.0497932	0.157666	0.21349	0.0318878	0.0648482	0.0970635	0.138397	0.15735	0.0296631
A_D55_TPM_175386_length_1572_cov_53.2159	1572	plasmid				tetM		1.73511	0.805044	0.832861	1.07047	0.784256	1.12992	0.0500146	0.0735074	0.106781	0	0.030693	0	0.217291	0.120687	0.20964	0.365532	0.070957	0.455293	0.0873654	0.0284111	0.0269963	0	0.035602	0.313186	0	0	0	0	0.0300071	0.0377703	0	0	0	0	0	0	0	0	0.0372324	0	0	0.0682705
A_D55_TPM_177018_length_15185_cov_33.4705	15185	unclassified	ICEberg|409		IV	MLS__erm(TR)	Bacteria;Firmicutes;Tissierellia;Tissierellales;Tissierellaceae	1.55053	6.78502	4.65424	2.37245	5.31786	4.20769	1.86267	1.092	0.865919	0.710739	0.58147	0.594715	3.47382	1.16662	4.07874	4.33847	2.14494	3.95184	0.863735	0.77795	1.0089	0.277499	0.921408	0.951517	0.442411	0.639785	0.380643	1.74471	1.34509	1.25319	0.115476	0.0871819	0.0964713	0.112706	0.163923	0.200075	2.05896	2.08007	1.5938	3.24636	3.58715	2.92775
A_D55_TPM_182869_length_1412_cov_37.6743	1412	chromosome				aadS	Bacteria	1.80415	3.79939	3.67328	4.14602	8.0669	8.08688	0.208808	0.675154	1.70396	1.26787	1.98191	2.09859	0.535665	0.335907	2.36313	0.569733	1.22446	2.2493	0	0	0	0	0.753088	2.25881	0.0328124	0.475773	0.111642	0.125821	0.300666	0.294351	0.106445	0.212281	0.0943161	0.0637932	0.146906	0.0729375	0.0408535	0.166162	0	0.0709236	0.25657	0.11401
A_D55_TPM_188122_length_1599_cov_30.1385	1599	plasmid	ICEberg|107			tetracycline__tetW	Bacteria;Firmicutes;Bacilli;Lactobacillales;Streptococcaceae;Streptococcus	0.25748	0.722628	0.692829	0.251982	0.351984	0.412599	0.491701	0.57813	0.244948	0.175937	0.150873	0.117661	0.396727	0.415272	0.747114	0.431232	0.174397	0.937173	0.959107	0.558628	0.212324	0.449196	0.245006	0.508701	0.0579502	0.0323179	0	0.0277766	0.0295004	0	0	0	0	0.0281663	0.0324314	0.0322038	0.144303	0.0366824	0.109811	0.0469719	0.161832	0.100677
A_D55_TPM_188967_length_1264_cov_8.6687	1264	unclassified				aadS	Bacteria;Bacteroidetes;Flavobacteriia;Flavobacteriales;Flavobacteriaceae;Myroides,Bacteria;Bacteroidetes;Flavobacteriia;Flavobacteriales;Weeksellaceae;Chryseobacterium	0.977163	0.391778	0.438225	1.38757	0.551288	0.401501	0.217706	0.0685643	0.0442667	0	0.0381719	0.0372114	0.34745	0.30019	0	0.318221	0.132371	0.106169	0	0	0	0	0.0442772	0	0	0	0	0.0351383	0	0	0	0	0	0	0	0	0.045637	0	0	0	0.245667	0.636796
A_D55_TPM_189732_length_2120_cov_5.0000	2120	unclassified			I	MLS__mphB	Bacteria;Firmicutes;Bacilli;Bacillales;Listeriaceae;Listeria;Listeria monocytogenes	0.0728263	0.129771	0.16627	0.245955	0.31605	0.442863	0	0	0.026393	0	0	0	0.345265	0.290845	0.0194313	0.460777	0.131538	0	0	0	0.040036	0	0	0	0	0	0	0	0	0	0	0	0	0	0	0	0	0	0	0	0	0
A_D55_TPM_194539_length_5394_cov_10.5947	5394	plasmid			IV	bleomycin__bleomycin-resistance-protein,aminoglycoside__aadD	Bacteria	0.80144	0.275421	0.0840201	0.439398	0.854614	1.11021	0.131184	0.0107113	0.0311197	0.014224	0	0	0.0949894	0.079138	0.0610965	0.181099	0.134416	0.0497581	0.0806275	0.00828	0	0.079896	0	0	0.00858939	0	0.0292247	0.115278	0.0262354	0.132091	0	0	0	0	0	0	0.0534715	0.0326225	0.0108508	0.00928292	0.0479735	0
A_D55_TPM_194662_length_9962_cov_18.7669	9962	plasmid	ICEberg|439,ICEberg|439,ICEberg|439,ICEberg|439,ICEberg|439,ICEberg|445,ICEberg|791		III	tetracycline__tetM	Bacteria;Firmicutes;Bacilli;Lactobacillales;Streptococcaceae;Streptococcus,Bacteria;Firmicutes;Clostridia;Eubacteriales;Lachnospiraceae;Lachnoclostridium	1.89335	1.91106	1.337	3.42836	2.13612	1.46207	3.65808	3.50593	1.81699	5.14218	2.16255	0.644479	0.161646	0.711784	0.820827	0.265332	1.59837	0.682528	0.93057	5.97844	9.1015	1.16082	3.21068	2.15732	0.00930158	0.0207494	0.0316478	0.187254	0.12548	0.0298007	0.0100582	0.0125369	0.0401047	0.00678146	0.231647	0.0594438	0.118706	0.103038	0.0822536	0.0427236	0.0649391	0.040399
A_D55_TPM_200683_length_2203_cov_19.4001	2203	plasmid			II	chloramphenicol__cat_chloramphenicol-acetyltransferase		0.327052	1.51107	1.04004	0.677789	0.924595	1.00209	0.0713781	0	0	0.0464363	0.0109508	0	0.143978	0.129179	0.336586	0.143458	0.189874	0.477174	0	0	0.0192638	0	0	0.0194331	0	0	0.023852	0	0	0	0	0	0.0201504	0	0	0	0	0.0133126	0.053136	0	0	0
A_D55_TPM_204161_length_5745_cov_24.3742	5745	chromosome	ICEberg|65,ICEberg|837,ICEberg|837		I	MLS__lnuB,chloramphenicol__catQ	Bacteria;Firmicutes	0.618104	0.555498	0.315547	0.528067	0.4012	0.269428	0.886134	0.362048	0.112004	0.498587	0.172169	0.0777779	0.348249	0.214653	0.236625	0.665134	0.461128	0.400997	0.203199	0.120499	0.465379	0.0333398	0.126643	0.085697	0.040323	0.062965	0	0.081176	0.00821082	0.0310051	0.104647	0.0260871	0.0386348	0	0	0.0268897	0.0100409	0.0357342	0.0611272	0.0435788	0.0270255	0.0840637
A_D55_TPM_207189_length_4669_cov_9.9861	4669	plasmid			I	MLS__ermT,MLS__ermT	Bacteria;Firmicutes;Clostridia;Clostridiales;Lachnospiraceae	3.93502	0.353542	0.5824	4.25392	0.751969	1.68477	3.46891	1.3612	2.33687	0.153372	0.0413359	0.0302218	3.31831	1.29521	0.260277	8.74416	1.11688	0.455086	0.166685	0.114789	0.0454468	0.0205116	0.059934	0.0183385	0.0496157	0.221359	0.101288	1.22714	0.535462	0.0254336	0	0	0	0	0	0	0	0.226128	0.0250714	0	0.038796	0.0344789
A_D55_TPM_207973_length_1979_cov_42.9162	1979	chromosome		IS91, IS91	IV	tetracycline__tetP	Bacteria;Firmicutes;Clostridia;Clostridiales	1.10521	6.10285	5.55978	1.58087	1.66576	0.756501	0.0794573	0.145975	0.0424102	0.129231	0.219426	0.190137	0.197261	0.1438	0.562025	0.174214	0.253638	0.892843	0	0.0225681	0.085777	0	0.0848403	0.0648983	0.0702342	0	0	0.0224431	0	0.0300025	0.0506315	0.151461	0.0448625	0	0	0.0260201	0.0582972	0.103736	0.118301	0	0.0130758	0
A_D55_TPM_215421_length_5538_cov_68.3950	5538	chromosome				vanRI	Bacteria;Firmicutes	0.0278786	3.11479	2.73239	0.145511	2.70043	2.47883	0.919256	3.31763	2.18235	0.854341	1.6118	1.54576	0.140982	0.359708	1.0823	0.549921	0.674745	0.472527	0.00826643	0.0241941	0.750983	0.017293	0.565929	1.94034	0.00836604	0.0186624	0.0284648	0.0481201	0.0170355	0.0321641	0.00904657	0.00902074	0	0.00813253	0.0280919	0	0.088538	0.052957	0.0528433	0.0180831	0.10747	0.145343
A_D55_TPM_222370_length_1766_cov_33.7305	1766	unclassified			IV	tetracycline__tetL	Bacteria;Firmicutes;Bacilli;Bacillales;Paenibacillaceae;Paenibacillus,Sporosarcina ureae plasmid pSU1 strain DMV4	0.524547	0.233676	0.484741	1.01998	0.910569	0.933955	0	0	0	0	0	0	0.0276316	0	0.0699791	0.260302	0.56846	0.379948	0	0.0252901	0	0	0	0	0.0524702	0.0292618	0.0743856	1.47127	0.641058	0.958201	0	0	0	0	0	0	0	0	0.0331423	0	0	0
A_D55_TPM_224382_length_2915_cov_9.0000	2915	unclassified			IV	MLS__erm(35)	Bacteria;Bacteroidetes;Flavobacteriia;Flavobacteriales;Flavobacteriaceae;Flavobacterium	0.317787	3.35046	0.613255	0.504106	0.763118	0.348197	0.0539437	0.0198205	0	0	0.0165521	0	0.0502203	0.219659	0.00706593	0	0.0573985	0.0153456	0	0	0	0	0	0.0293731	0	0	0	0	0.0161822	0	0	0	0	0	0	0	0	0	0	0	0	0
A_D55_TPM_225090_length_264371_cov_16.0000	264371	chromosome			III	tetracycline__tet44	Bacteria;PatesciBacteria;ParcuBacteria;Candidatus Falkowbacteria;Candidatus Falkowbacteria bacterium HGW-Falkowbacteria	0.00272532	0.00478694	0.0134285	0.0501149	2.38996	1.59186	0.000446095	0	0.000423293	0.000193477	0	0.00124539	0.000184579	0.000538221	0	0.000434704	0	0.00186124	0	0	0	0	0	0	0.00175251	0.0100666	0.000993792	0	0.000178428	0	0.000758024	0.00037793	0.000167913	0	0	0.000194779	0.00152738	0	0.000221391	0	0.000391524	0.00466842
A_D55_TPM_225405_length_3079_cov_9.4571	3079	unclassified	ICEberg|64,ICEberg|64,ICEberg|64		III	aminoglycoside__aadE	Bacteria;Actinobacteria;Actinomycetia;Actinomycetales;Actinomycetaceae;Trueperella,Bacteria;Firmicutes;Clostridia;Eubacteriales;Christensenellaceae;Christensenella,Bacteria;Firmicutes;Clostridia;Eubacteriales;Eubacteriaceae;Eubacterium,Bacteria;Firmicutes;Clostridia;Eubacteriales;Peptostreptococcaceae;Clostridioides,Bacteria;Firmicutes;Clostridia;Eubacteriales;unclassified Eubacteriales family;In…	0.376076	0.151898	0.155369	0.138558	0.147976	0.230755	0.772441	0.394061	0.245329	0.199349	0.141034	0.259694	0.0316969	0.138639	0.107033	0.0746497	0.253592	0.276037	0.550127	0.551207	0.385927	0.0933114	0.190856	0.264181	0.0300949	0.0251752	0.153593	0.108188	0.0306406	0.0578514	0	0	0	0.0146275	0	0.0334484	0.26229	0.561977	1.93894	0.178887	0.285747	0.191707
A_D55_TPM_229712_length_1973_cov_30.9219	1973	unclassified				ErmG	Bacteria;Firmicutes	0.182589	5.35449	5.10452	0.120127	1.63007	1.59477	0.418419	2.03522	1.38961	0.544421	0.440186	0.286073	0	0.216356	0.187911	0.232992	0.36748	0.0226724	0.185624	0.090547	0.301133	0.121349	0.340393	1.80098	0.0234826	0	0	0.0562783	0.0836792	0.0150468	0	0	0.0112497	0	0	0	0.10233	0.0594579	0	0.0507573	0	0.0679937
A_D55_TPM_23001_length_1692_cov_15.0019	1692	unclassified	ICEberg|439		IV	MLS__erm(TR)	Bacteria	0.182496	0.0975585	0	0.140077	0.190079	0.269945	0.092935	0.119515	0.0496038	0.120921	0.0285162	0	0.403761	0.196224	0.340852	0.44149	0.329623	0.277596	0.0270564	0.0263962	0.112867	0.0283004	0	0	0	0.0305415	0.0155278	0.0524998	0.0836368	0	0	0	0	0	0	0	0.0340929	0	0.172959	0.0295934	0	0
A_D55_TPM_234194_length_3822_cov_52.8930	3822	chromosome	ICEberg|325,ICEberg|325,ICEberg|829		III	MLS__mefA	Bacteria;Firmicutes;Clostridia;Eubacteriales;Lachnospiraceae;Blautia,Viruses;Uroviricota;Caudoviricetes;Caudovirales;Siphoviridae;Erysipelothrix phage phi165	3.71639	4.26853	5.03956	2.80916	5.34339	5.08559	2.20626	1.64019	1.22974	0.508552	0.612269	1.13219	2.58542	1.57604	1.90774	3.64585	1.7219	2.24131	1.58108	1.44901	0.544079	0.1754	0.490547	3.37158	0.4364	0.648995	0.19935	0.203365	0.129591	0	0.262166	0.0914961	0.104532	0.241569	0.237444	0.350298	0.0452787	0.0153467	0.0153138	0.039303	0.0677052	0.0631797
A_D55_TPM_234605_length_1070_cov_3.0000	1070	plasmid				LnuP	Bacteria;Firmicutes;Clostridia;Clostridiales;Clostridiaceae;Haloimpatiens;Haloimpatiens lingqiaonensis	0.384777	1.82553	0.0470617	0.199355	1.052	0.284578	0.220438	0	0	0	0	0.0439581	3.48879	2.83694	7.23789	6.68595	8.23552	5.60202	0.0855691	0	0	0.134255	0	0	0	0	0.0491084	0.0830184	0	0.0832358	0	0	0	0	0	0.0962502	0	0.0548179	0.164101	0	0	0
A_D55_TPM_241420_length_1292_cov_8.0000	1292	unclassified				lnuD	Bacteria;Firmicutes;Clostridia;Clostridiales;Peptococcaceae	0.43816	0.17035	0.194876	0.36689	0.663804	1.45336	0.684604	0.536627	0.99607	0.475074	0.224068	0.364049	0.0377689	0.0734211	0.0637683	0	0	0	0.035433	0.190126	0.42701	0	0.71474	0.497034	0.03586	0.0399971	0	0	0	0	0.0581655	0.0773326	0.0343587	0	0.0802751	0	0.245564	0.317791	0.135904	0.0387555	0	0.083066
A_D55_TPM_241828_length_2151_cov_5.0000	2151	chromosome				optrA	Bacteria;Firmicutes;Bacilli;Lactobacillales;Enterococcaceae;Enterococcus,Bacteria;Firmicutes;Bacilli;Lactobacillales;Streptococcaceae;Streptococcus	1.91405	0.127901	0.0234105	0.374634	0.236737	0.271326	0.191897	0.0268605	0.10405	0.0237795	0	0	0.0907436	0	0	0.0267139	0	0	0.0212829	0	0	0	0	0	0	0	0	0.53686	0.175439	0.110413	0	0	0	0	0.0241087	0	0	0	0.0272103	0.0232785	0	0
A_D55_TPM_243010_length_2527_cov_10.0000	2527	unclassified			III	aminoglycoside__aadE	Bacteria;Firmicutes	2.33186	0.304837	0.35869	1.49128	0.572718	0.54224	0.210014	0.160047	0	0.0202412	0.038187	0.204744	0.0386208	0.0187693	0.0163017	0	0.154494	0	0.0362323	0.0883702	0	0	0	0.237181	0	0	0	0	0	0	0.0594775	0	0.0175669	0	0	0	0	0	0	0	0	0
A_D55_TPM_254482_length_1154_cov_4.0661	1154	plasmid	ICEberg|409		IV	MLS__erm(TR)	Bacteria;Firmicutes	0.401365	0.286081	0.021818	0.718838	0.650286	0.923521	0.306589	0.125166	0	0.0443238	0.209053	0.0407584	0.274855	0.0822011	0.035697	0	0.338306	0.038763	0.158681	0.0387022	0.330974	0	0.193991	0	0.602225	0.335851	0.500871	0.269414	0.32701	0.0514513	0	0	0	0	0.134812	0	0	0	0	0.065085	0	0.0929994
A_D55_TPM_266159_length_4356_cov_10.2735	4356	chromosome			Unassessed	MLS__vatB	Bacteria;Proteobacteria;Gammaproteobacteria	0.0945159	0.0378946	0.0231203	0.15779	0.123054	0.104855	0.0586604	0.0795824	0.0513803	0.129166	0.0443061	0.0107978	0.033607	0	0.00945692	0.0131914	0.0128035	0	0.415126	0.384489	0.0779397	0.0989345	0.0513924	0.0393124	0.0425447	0	0.0120629	0.0101962	0	0	0.0115013	0.0917481	0.0203817	0.0103393	0.0119049	0.0354641	0	0	0.0268729	0	0	0
A_D55_TPM_272219_length_3132_cov_10.0000	3132	plasmid	ICEberg|107		III	tetracycline__tetW	Bacteria;Firmicutes;Clostridia;Eubacteriales;Christensenellaceae;Christensenella,Bacteria;Synergistetes;Synergistia;Synergistales;Synergistaceae;Cloacibacillus	0.246475	0.140544	0.241169	0.136213	0.179701	0.518515	0.169446	0.313604	0.133987	0.473608	0.215674	0.165194	0.0467408	0.12115	0.118375	0.0183466	0.0178072	0.149965	0.13155	0.34937	0.359071	0.0305775	0.223365	0.123021	0	0.0164994	0	0	0	0	0	0	0	0	0.0165574	0	0.0552539	0.0280916	0	0	0.0165242	0.0342661
A_D55_TPM_278733_length_6060_cov_18.2406	6060	unclassified				Erm(47)	Bacteria;Firmicutes;Tissierellia;Tissierellales;Peptoniphilaceae	1.397	0.217913	0.257597	0.516262	0.349387	0.401978	0.184881	0.171614	0.147731	0.00844053	0.00796194	0.0853774	0.0885761	0.168275	0.278708	0.13275	0.174863	0.324791	0.0151087	0	0.035015	0	0.0184707	0.105968	0.0038227	0.0170549	0	0.00732918	0.00778402	0.00489892	0.0248019	0.00824371	0	0	0	0	0	0	0.0193166	0	0.00854024	0
A_D55_TPM_30517_length_1629_cov_4.6048	1629	chromosome				MLS__ermF	Bacteria	0.821401	1.0302	1.28286	1.19306	1.33265	1.33962	0.132728	0.248274	0.154567	0.172697	0.0444285	0.187679	0.149777	0.247486	0.316101	0.229282	0.23966	0.288331	0.0562056	0.123377	0.0260517	0	0.0515344	0.0262807	0.0284415	0	0	0	0.0289571	0	0	0	0	0	0	0	0	0	0	0	0	0.0329408
A_D55_TPM_38665_length_12185_cov_71.8805	12185	unclassified			III	chloramphenicol__chloramphenicol-and-florfenicol-resistance-gene	Bacteria;Firmicutes;Clostridia	1.44234	5.5881	4.99015	1.71364	7.51354	4.29196	0.792037	0.732583	0.59466	0.510027	0.308859	0.262486	0.216254	0.181001	0.197773	0.297093	0.235722	0.14868	0.661238	0.192431	0.515458	0.161121	0.491456	0.437423	0.0513312	0.0424097	0	0.143979	0.0580687	0.0268003	0.0575624	0.0225493	0.0109294	0.0332656	0.0766056	0.04226	0.0804798	0.105902	0.0984694	0.0452025	0.0403497	0.0440383
A_D55_TPM_42997_length_2573_cov_45.1299	2573	chromosome	ICEberg|1028,ICEberg|987		IV	chloramphenicol__chloramphenicol-exporter	Bacteria;Bacteroidetes;Flavobacteriia;Flavobacteriales;Weeksellaceae;Riemerella	3.13024	1.98878	0.919834	2.87398	0.843718	0.788957	1.74938	1.19012	0.804612	0.387648	0.178146	0.146242	2.29479	1.03229	0.392251	0.960299	0.932066	0.425941	0.0355845	0.0173581	0.189677	0	0.0217514	0.0166386	0.0900333	0	0	0.0690476	0	0	0	0	0.0086264	0	0.0403092	0.0200132	0.100887	1.67554	1.02364	0.924377	0.392227	0.323257
A_D55_TPM_43975_length_2207_cov_9.0397	2207	unclassified		qacEdelta		qacE	Bacteria	7.00721	1.20916	1.91659	4.48893	0.82577	1.20723	0.0534366	0.0261789	0	0.0231761	0	0.0213118	5.95872	3.91131	5.58093	9.76353	3.1841	13.4076	0	0	0.115373	0	0.0253586	0	0	0	0	0	0	0	0	0	0	0	0	0	0	0	0	0	0	0
A_D55_TPM_46374_length_2249_cov_4.0000	2249	chromosome				vanRI	Bacteria;Firmicutes;Clostridia;Clostridiales	0	0.0244655	0.548565	0	0.286005	0.282068	0	0.10276	0.161714	0	0.0858147	0.27188	0	0	0	0	0	0	0	0	0	0	0	0.0380713	0	0.18382	0.0233641	0	0.0209743	0.0264006	0.0222765	0.0666388	0	0	0	0	0	0	0	0	0	0.310177
A_D55_TPM_46603_length_2228_cov_80.2041	2228	plasmid	ICEberg|445,ICEberg|829,ICEberg|837		III	aminoglycoside__aadE,aminoglycoside__ant(9)-I	Bacteria;Firmicutes;Bacilli;Lactobacillales;Enterococcaceae;Enterococcus,Bacteria;Firmicutes;Clostridia;Eubacteriales;Peptostreptococcaceae;Clostridioides	0.958596	2.43257	3.00599	0.776562	2.09308	1.44641	1.36743	0.777965	0.527386	0.516547	0.259871	0.401108	0.416136	0.447052	0.425256	0.412651	0.250324	0.451743	0.349305	0.0801837	0.742859	0.0644762	0.502391	1.05683	0.0623849	0.011597	0.212259	0.169446	0.0846879	0.119922	0.0224865	0.0448446	0	0.0606436	0.0232755	0.0693364	0.763784	0.895097	0.157619	0.056185	0.0696865	0.120423
A_D55_TPM_46832_length_11112_cov_7.9052	11112	unclassified	ICEberg|837		I	MLS__lnuB	Bacteria;Firmicutes;Erysipelotrichia;Erysipelotrichales;Erysipelotrichaceae	0.669234	0.765034	0.670689	0.614284	1.99464	1.15319	0.217572	0.0883915	0.115814	0.115077	0.12375	0.0507939	1.24716	0.358542	0.986114	2.61659	0.692635	0.640072	0.197751	0.351687	0.276887	0.00430924	0.0302194	0.0443061	0.0750505	0.0372039	0.0472876	0.0799403	0.0466957	0.0106866	0.0450863	0.0269745	0.0119847	0.00810619	0.0373346	0.0139022	0	0	0.00526721	0.0225306	0	0.00965814
A_D55_TPM_46848_length_1957_cov_60.9196	1957	unclassified	ICEberg|325,ICEberg|325			MLS__mefA	Bacteria;Firmicutes;Bacilli;Bacillales;unclassified Bacillales family;Exiguobacterium,Bacteria;Firmicutes;Bacilli;Lactobacillales;Enterococcaceae;Enterococcus,Bacteria;Firmicutes;Clostridia;Eubacteriales;Peptostreptococcaceae;Clostridioides	0.236676	1.30739	1.04212	0.508659	0.575189	0.427884	0.34149	0.250947	0.257322	0.182957	0.098619	0.192275	0	0.0242361	0.0420995	0.0587242	0.0854965	0.148575	0.116963	0.136931	0.238539	0	0.028598	0.131256	0	0	0	0.0226954	0.0602595	0	0.0256003	0.0255273	0	0	0	0	0.0294763	0.059944	0.089723	0.0767584	0.052891	0.205649
A_D55_TPM_4810_length_2692_cov_78.0470	2692	unclassified	ICEberg|1010,ICEberg|440	ISCR20-transposase, qacEdelta	III	chloramphenicol__chloramphenicol-and-florfenicol-resistance-gene,multidrug__qacEdelta1	Bacteria	5.35286	6.37711	5.4621	4.29649	2.37944	3.09173	0.0292062	0.182431	0.12471	0.0190006	0	0.0698888	0.0543805	0.0176189	0.145374	0.064036	0.18646	0.506814	0	0	0.0315291	0	0	0.0715641	0.0172107	0	0	0	0	0	0.0651373	0.139181	0.0824507	0	0	0.0191285	0	0.0217887	0.152194	0	0.0480626	0.0199334
A_D55_TPM_51498_length_1159_cov_11.7515	1159	plasmid				MLS__ermF	Bacteria;Bacteroidetes;Flavobacteriia;Flavobacteriales	0.0444037	0.308585	0.217239	0.204496	2.31243	0.94143	0	0	0	0	0	0	0	0.327386	0	0	0.048121	0	0	0	0	0	0	0	0	0	0	0	0	0	0	0	0	0	0	0	0	0	0	0.77765	1.92012	0.648187
A_D55_TPM_52209_length_1434_cov_283.2537	1434	chromosome				MLS__ermF	Bacteria;Bacteroidetes;Bacteroidia;Bacteroidales;Porphyromonadaceae;Porphyromonas,Bacteria;Bacteroidetes;Flavobacteriia;Flavobacteriales;Flavobacteriaceae;Capnocytophaga	2.44041	1.59237	0.807663	3.30559	10.298	36.5405	3.3582	2.92108	9.2865	7.11601	14.0307	10.5616	12.6077	7.29311	1.30707	3.40602	4.45322	2.57353	0.159622	2.4449	1.06539	0	5.36637	7.35911	0.242318	0.0360364	0	0.108404	0.0657896	0.0414051	0.139749	0.174187	0.0309564	0.0157036	0.325467	0	0.0402267	0.204516	0.163262	0.0698355	0	0
A_D55_TPM_53171_length_2037_cov_22.9488	2037	unclassified				lnuG	Bacteria	1.18743	0.378165	0.667459	0.605036	0.434185	0.535649	0	0	0	0	0	0.0461808	0.203622	0.209558	0.394349	0.423134	0.205347	0.48312	0	0	0	0	0	0	0	0	0	0.0981182	0.0231572	0	0	0	0	0	0	0	0	0	0	0	0	0.026343
A_D55_TPM_54530_length_5172_cov_17.9535	5172	chromosome				MLS__ermF	Bacteria	0.228861	13.2291	1.48965	0.861525	5.70533	2.49725	10.6526	8.89218	5.61479	17.4356	4.87904	1.82339	0	0.33931	0.63719	0.0666608	1.29941	1.61736	0.00885141	0.11226	0.820537	0	4.40416	5.05755	0	0	0.0101597	0	0.0456024	0.0229601	0	0.0096591	0.0171661	0.00870804	0.250666	0.0199126	0.111533	1.85991	2.80651	0.716421	0.210137	0.0726265
A_D55_TPM_57352_length_4512_cov_29.5292	4512	unclassified	ICEberg|837,ICEberg|937		III	aminoglycoside__ant(9)-I	Bacteria;Firmicutes;Bacilli;Lactobacillales;Streptococcaceae	1.20904	2.03044	2.40508	1.51809	2.4532	2.15956	1.24155	1.68388	1.40751	1.92151	0.94638	0.588982	0.713792	0.951334	4.24543	1.0825	1.65636	4.45144	1.01462	1.0641	1.62247	0.371443	1.38303	1.15757	0.205369	0.355045	0.296969	1.07296	0.73705	0.697444	0.0333111	0	0.0590312	0.00998182	0.0919463	0.0114126	0.37076	0.136498	0.356728	0.366218	0.447341	0.398411
A_D55_TPM_5855_length_3037_cov_23.5200	3037	plasmid			III	unclassified__antibiotic-resistance-rRNA-adenine-methyltransferase	Bacteria;Firmicutes;Bacilli;Bacillales;Staphylococcaceae;Staphylococcus	1.07605	0.14494	0.514006	0.835041	0.29122	1.08618	0.220051	0	0	0	0	0	0.128541	0.0156174	0.0542566	0	0	0.036823	0.0376848	0.0735303	0	0	0	0	0	0	0.0173019	0.0292492	0.108725	0.0195505	0	0	0	0	0	0	0.0759764	0	0	0	0	0
A_D55_TPM_62294_length_3527_cov_19.0118	3527	unclassified			Unassessed	aminoglycoside__bifunctional-aminoglycoside-N-acetyltransferase-and-aminoglycoside-phosphotransferase		0.430447	0.202807	0.242714	0.584632	0.288756	0.374112	0.429116	0.106478	0.142778	0.0435069	0.02736	0	1.19676	1.89613	1.12125	1.67807	2.41147	1.12244	0.142777	0.101304	0.0120324	0.0135765	0.0396699	0	0	0	0.0148982	0.302227	0.113682	0	0	0	0	0	0.0294061	0	0.343461	0.349237	0.24892	0.141968	0.0733681	0.0456427
A_D55_TPM_63291_length_3155_cov_15.9360	3155	chromosome			IV	tetracycline__tetP,tetracycline__tetP	Bacteria	0.4812	2.01431	2.04297	0.893956	1.06185	1.04556	0.0249201	0.00915639	0	0	0	0	0.0154667	0	0.0130568	0	0.0176774	0.0283566	0.0145101	0	0	0	0	0	0	0	0	0	0	0	0	0	0	0	0	0.0163213	0	0	0	0	0	0
A_D55_TPM_77364_length_1467_cov_4.0000	1467	chromosome				lnuD	Bacteria;Bacteroidetes;Bacteroidia;Bacteroidales	0.210486	0.750143	0.652191	0.258499	0.584618	0.795666	0	0.551381	0.419553	0.0697337	0.164449	0.0641243	0	0	0	0	0	0	0.0312062	0.182668	0.318214	0	0.0381502	0.466925	0.0315822	0.105677	0	0.030276	0	0	0.170756	0.0681075	0.1513	0.107453	0.106049	0.368565	0.117965	0.0799662	0.279281	0.0682646	0.141115	0
A_D55_TPM_80271_length_15620_cov_13.4701	15620	chromosome			IV	vancomycin__vanS	Bacteria;Firmicutes;Clostridia;Clostridiales;Clostridiaceae;Clostridium	0	1.25757	0.889774	0.0303471	1.57684	1.24762	0.268033	0.384686	0.171943	3.06832	0.395385	0.0963589	0	0.00303649	0.30065	0	0.0249939	0.0157509	0	0	0.653418	0.00306558	1.56935	0.657791	0	0	0.0100921	0	0.0105697	0.0152048	0	0	0.00284196	0	0.0398395	0.00329666	0.0923257	0.0300411	0.00749415	0.0641127	0.0728928	0.0412246
A_D55_TPM_81313_length_1282_cov_21.0000	1282	plasmid	ICEberg|440		I	chloramphenicol__catB,aminoglycoside__aadA		0.762726	0.300438	0.157117	0.499165	0.125434	0.316691	0.0306642	0	0.0436452	0	0	0.0366889	0.11419	0.0739938	0.0642658	0	0.0870081	0.0348928	0	0.104514	0.0165516	0	0	0	0	0.0403091	0	0	0	0	0.0390795	0	0.0346267	0	0	0	0	0.0915058	0.136964	0	0.0403696	0
A_D55_TPM_8136_length_1732_cov_78.7505	1732	unclassified	ICEberg|45		IV	tetracycline__tetM		7.6661	2.39852	2.38406	6.14423	3.24955	2.4027	0.3972	0.86732	0.161528	0.0295321	0	0.298722	29.3996	25.5224	9.81101	40.3923	20.9146	4.39061	0	0.0773596	0.0980096	0	0.0323131	0.173025	0	0.179017	0.394398	0.0512873	0.0544702	0	0	0	0	0	0	0	0	0	0	0	0	0
A_D55_TPM_95452_length_1042_cov_4.0000	1042	chromosome	ICEberg|829		I	aminoglycoside__aadE	Bacteria;Firmicutes	0.0740843	0.369636	0.652406	0.0909831	0.282929	0.754914	0.37727	0.27724	0.268489	0.0490879	0.0926091	0.361115	0	0	0.019767	0.0275727	0	0.085859	0	0	0.224002	0	0.134276	0.1438	0.0889274	0	0.100856	0	0	0	0.0480805	0	0	0	0	0	0.02768	0	0.0561701	0.0240269	0	0
A_D55_TPM_95994_length_5607_cov_30.3074	5607	unclassified	ICEberg|829,ICEberg|937		I	aminoglycoside__aadE	Bacteria;Firmicutes	3.97888	1.98719	3.00861	6.02356	3.36985	2.66556	1.54946	2.23606	0.94303	1.7652	1.06704	0.56204	0.496068	1.24771	0.341633	0.461169	2.98904	0.263273	0.367411	0.258877	2.79667	0.0597807	1.4573	1.69122	0.0165262	0.00921638	0.0281145	0.023764	0.00841291	0.0105894	0.00893524	0	0	0	0.129482	0.0367354	0	0.0104611	0.0313158	0	0	0.0191406
A_D55_TSS_100833_length_1911_cov_12.0000	1911	unclassified	ICEberg|93		III	MLS__ermG	Bacteria;Firmicutes;Bacilli;Lactobacillales;Enterococcaceae;Enterococcus,Bacteria;Firmicutes;Clostridia;Eubacteriales;Peptostreptococcaceae;Clostridioides	0.188512	0.820594	0.737817	0.359671	0.743306	0.504575	0.637706	0.513975	0.351354	0.281042	0.315603	0.307661	0.15321	0.248195	0.30179	0.360826	0.583697	0.550086	0.179668	0.350567	0.388628	0.0877002	0.248934	0.604868	0.0242445	0.108166	0	0.069725	0.135762	0.590331	0.144191	0.0784252	0.0696883	0.0235677	0.162819	0.161676	0.211301	0.230201	0.0612551	0.248919	0.0677052	0.196559
A_D55_TSS_1288_length_2776_cov_15.0615	2776	plasmid	ICEberg|445,ICEberg|829,ICEberg|837		III	aminoglycoside__aadE,aminoglycoside__ant(9)-I	Bacteria;Firmicutes;Bacilli;Lactobacillales;Streptococcaceae;Streptococcus,Bacteria;Firmicutes;Clostridia;Eubacteriales;Peptostreptococcaceae;Clostridioides	0.82498	1.16944	1.08839	0.563499	0.78202	0.182816	0.934639	0.572357	0.524057	0.469854	0.156428	0.169435	0.351566	0.136686	0.222592	0.403639	0.140636	0.314224	0.181403	0.209153	0.504488	0.0517482	0.201608	0.431814	0.367178	0.148923	0.681432	0.223994	0.220902	0.47055	0.036095	0.017996	0.0159912	0.0162241	0.074723	0.0185497	2.02604	1.91221	0.695773	0.1443	0.130503	0.212632
A_D55_TSS_138069_length_6215_cov_6.9988	6215	plasmid			IV	tetracycline__tetT	Bacteria;Firmicutes;Tissierellia;Tissierellales;Tissierellaceae;Schnuerera	0.637606	1.0801	0.571215	0.5072	1.14708	0.730828	0.531322	0.594967	0.562682	0.333316	0.205729	0.2838	0.537831	0.324341	1.65043	0.832107	0.69547	1.37473	0.139953	0.143724	0.307276	0.0385232	0.238634	0.247981	0.0372737	0.0249443	0.0084547	0.235831	0.0910787	0.0859813	0	0.00803811	0	0.0362333	0.0208599	0.00828542	0.162428	0.278412	0.18364	0.4552	0.374726	0.336728
A_D55_TSS_141895_length_1312_cov_22.3211	1312	plasmid			III	MLS__ermF	Bacteria;Bacteroidetes;Bacteroidia;Bacteroidales;Dysgonomonadaceae;Fermentimonas;Fermentimonas caenicola	0.764898	1.76141	1.09386	1.22841	1.45036	1.58593	0.104871	0.440372	0.447796	0.116958	0.606794	0.268875	1.20878	1.39181	3.95616	1.22631	2.82687	3.75044	0	0.0340414	0.549885	0	0.362587	0.538403	0.653298	0.0984685	0.520654	2.67437	3.19987	2.28539	0	0.114231	0.0338349	0	0.0790514	0	0.461657	0.938841	0.579939	0.438894	0.532528	0.674848
A_D55_TSS_147078_length_6706_cov_8.0002	6706	unclassified	ICEberg|409		IV	MLS__erm(TR)	Bacteria;Firmicutes;Tissierellia;Tissierellales;Tissierellaceae;Schnuerera;Schnuerera ultunensis	0	0	0.0075091	0.00706863	0	0.0037839	0	0	0.0292031	0	0.00719495	0.00701389	0.0945968	0.0424367	0.0552862	0.0685495	0.124751	0.0933874	0.00682664	0.00666005	0.0379703	0	0.00834571	0	0	0.0154119	0.023507	0.142398	0.0844101	0.181507	0	0	0.00661966	0	0	0	0.318275	0.44608	0.205106	0.53014	0.675285	0.300071
A_D55_TSS_150646_length_1251_cov_4.3189	1251	unclassified			IV	tetracycline__tetT	Bacteria;Firmicutes;Tissierellia;Tissierellales;Peptoniphilaceae;Helcococcus,Bacteria;Firmicutes;Tissierellia;Tissierellales;Peptoniphilaceae;Peptoniphilus,Bacteria;Firmicutes;Tissierellia;Tissierellales;Tissierellaceae;Schnuerera	1.48098	0.813689	0.704421	0.682046	0.835525	0.628793	0.439937	0.323292	0.178907	0.327096	0.0385686	0.112794	0.702121	0.417051	1.15252	0.666022	1.02539	1.00121	0.0731886	0.0357013	0.237464	0	0.134212	0.188219	0.0740706	0	0	0.319531	0.0377068	0.189848	0	0	0	0	0.0829061	0	0.184445	0.0468866	0.187144	0.120077	0.04137	0.257365
A_D55_TSS_153597_length_2023_cov_3.0000	2023	chromosome			IV	aminoglycoside__aadD		1.56452	0.394381	0.360931	0.995845	1.65602	1.02854	0.145742	0.04284	0.055317	0.0252841	0	0	0.0964852	0.0234454	0.244356	0.852125	0.30326	0.8292	0	0	0	0	0.027665	0	0	0	0.285717	0.142707	0	0.469598	0	0	0	0	0	0	0	0.0434912	0	0.136133	0	0
A_D55_TSS_153622_length_2247_cov_6.0000	2247	unclassified	ICEberg|325,ICEberg|937			MLS__mefA	Bacteria;Firmicutes;Clostridia;Eubacteriales;Clostridiaceae;Clostridium	0.320647	1.21212	0.728336	0.537942	0.942272	0.45171	0.664814	0.694248	0.684785	0.239017	0.193255	0.313986	0.0977251	0.105541	0.164997	0.204581	0.223387	0.139354	0.162989	0.139135	0.679917	0	0.273978	0.609684	0	0.0919916	0.0935398	0.316261	0.104965	0.171756	0.0222963	0.0222327	0.0197559	0.0400872	0.0230787	0.0229167	0.0770162	0.313245	0.104191	0.0557099	0.115162	0.0835835
A_D55_TSS_155389_length_1468_cov_5.0000	1468	chromosome			IV	rifamycin__ADP-ribosylating-transferase_arr	Bacteria	0	0	0	0	0	0	0	0	0	0	0	0	0	0	0	0	0	0	0	0	0	0	0	0	1.64116	0.668834	0.214766	0.0756384	0.224931	0.889814	0.307152	0.187168	0.0907182	0	0	0	0	0	0	0	0	0
A_D55_TSS_175346_length_1044_cov_3.0000	1044	plasmid	ICEberg|62		III	tetracycline__tetM	Bacteria;Firmicutes;Bacilli;Lactobacillales;Streptococcaceae;Streptococcus	2.56334	1.47571	1.39878	1.92969	1.20656	1.04513	1.44971	0.885469	0.589545	0.293963	0.254187	0.135159	1.0283	0.545173	1.95318	1.40352	1.4691	2.31375	0.570051	0.4278	0.528445	0	0.21443	0.0820138	0.244082	0	0	0.170172	0	0	0.0479884	0	0	0.0862796	0.0496722	0.123309	0	0.112366	0.112125	0	0.0495727	0
A_D55_TSS_178017_length_5172_cov_38.9171	5172	plasmid			IV	tetracycline__tetL	Bacteria;Firmicutes;Bacilli;Bacillales;Paenibacillaceae;Paenibacillus,Sporosarcina ureae plasmid pSU1 strain DMV4	0.497524	0.191495	0.13144	0.472006	0.725474	0.505338	0	0	0	0.00988972	0	0	0	0	0.00796488	0.466626	1.23471	0.428125	0	0	0	0	0.010821	0	0.0268742	0.0399662	0.132076	2.0009	0.875567	0.746204	0	0	0	0.0261241	0	0	0	0	0.0113166	0	0	0
A_D55_TSS_18180_length_3225_cov_5.0000	3225	plasmid				chloramphenicol__chloramphenicol-exporter	Bacteria;Firmicutes;Bacilli;Bacillales;Bacillaceae;Bacillus,Bacteria;Firmicutes;Bacilli;Bacillales;Staphylococcaceae;Staphylococcus,Bacteria;Firmicutes;Bacilli;Bacillales;Staphylococcaceae;Staphylococcus,Bacteria;Firmicutes;Bacilli;Bacillales;Staphylococcaceae;Staphylococcus,	0.0319156	0	0.00780714	0.0293967	0.0332416	0	0.0487584	0	0.0173498	0.0158604	0	0	0.0605239	0.029414	0	0.0356351	0	0.0138706	0.312294	0.138488	0.0263182	0.0445435	0	0	0	0.0320473	0.00814666	1.16374	0.387608	0.3406	0	0	0	0	0	0	0	0	0	0	0	0
A_D55_TSS_193308_length_3431_cov_7.9085	3431	plasmid				rphB	Bacteria;Firmicutes	0	0	0	0	0.0156229	0	0	0.00841983	0.34247	0	0	0.0685444	0	0	0.120065	0.0334955	0.0162554	0.130378	0	0	0.649375	0	0	0.0374333	1.95803	7.90733	5.55937	15.0358	15.1234	15.6614	0	0	0.0905684	0	0	0.0750421	1.03399	0.931713	1.79119	3.47337	3.77105	3.61283
A_D55_TSS_202880_length_2223_cov_5.0000	2223	chromosome			Unassessed	aminoglycoside__aph(2'')-Ie	Bacteria;Firmicutes;Bacilli;Lactobacillales;Enterococcaceae;Enterococcus;Enterococcus casseliflavus	0.613492	0.408403	0.339784	0.319853	0.361688	0.296782	0.13263	0.155943	0.0503402	0.0690278	0.0217046	0	0.0878046	0.0640082	0.018531	0	0.0501774	0.0201226	0.0823742	0.020091	0.0954525	0	0	0.0577749	0.0416835	0.0116231	0	0.309685	0.127318	0.360576	0.0676112	0.0674182	0.0199692	0.02026	0.0233278	0	0	0	0	0	0.0232811	0.0482777
A_D55_TSS_28834_length_5730_cov_28.2646	5730	chromosome	ICEberg|791,ICEberg|791,ICEberg|829	Int-Tn916	I	aminoglycoside__aadE		0.678102	1.92052	1.77081	0.756946	1.52481	0.974252	1.22119	1.33099	1.12297	0.566841	0.34945	0.595122	0.608903	0.455262	0.665005	0.777186	0.647269	0.765059	0.27963	0.25332	0.666568	0.0835677	0.424875	1.21411	0.0727714	0.0901854	0.0733626	3.22066	1.90578	1.37298	0.0349737	0.0174369	0.0077472	0	0.0633515	0.0269601	0.780209	1.02877	0.520941	0.415082	0.465152	0.505702
A_D55_TSS_28980_length_4316_cov_15.9926	4316	chromosome				Nocardia	Bacteria;Actinobacteria;Actinomycetia	0.166936	0.0382458	0.0583365	0.175726	0.0372582	0.070551	0.432645	0.28112	0.337067	0.503675	0.81049	0.948114	0.0452246	0.0109894	0.0381783	0.0399409	0.0258444	0.0207287	0.662933	0.879586	0.412976	0.837643	0.635392	0.85801	6.06513	8.23156	7.85876	0.879858	3.40996	5.2689	1.68896	1.34846	3.71814	1.11134	0.841066	0.823234	0.0133654	0.081541	0.149171	0.0580075	0.0239823	0.0621648
A_D55_TSS_329_length_4986_cov_25.9948	4986	chromosome	ICEberg|321,ICEberg|321,ICEberg|321,ICEberg|445,ICEberg|791		I	aminoglycoside__aad(6),aminoglycoside__aph(3''')-III	Bacteria;Firmicutes;Bacilli;Bacillales;Staphylococcaceae;Staphylococcus	1.16635	1.47324	1.48462	0.850882	1.25781	0.97713	1.09199	1.29204	1.18393	0.323148	0.377401	0.377338	0.445303	0.261598	0.652698	0.518607	0.29083	0.623528	0.394809	0.412047	0.566013	0.110443	0.387252	0.785645	0.0325229	0.0414571	0.0368855	1.50989	0.789971	0.732361	0.0100481	0	0.00890322	0	0.0104007	0	0.410714	0.682311	0.322815	0.51719	0.503422	0.435872
A_D55_TSS_48043_length_1821_cov_8.0000	1821	plasmid	ICEberg|362,ICEberg|362		I	MLS__ermC,MLS__ermB	Bacteria;Firmicutes;Bacilli;Lactobacillales;Enterococcaceae;Enterococcus	0.607619	0.120863	0.179744	0.390463	0.250202	0.111476	0.0539697	0.0634562	0.0153633	0	0	0	0.348361	0.234415	0.0678655	0.283995	0.321586	0.184236	0.289107	0.110368	0.0466097	0.0525912	0	0.0235097	0.0508854	0.028378	0	2.40245	0.686456	0.423873	0.0275123	0	0	0	0.0284776	0	0	0.0322104	0.514261	0	0	0.0294677
A_D55_TSS_59170_length_1601_cov_12.0000	1601	chromosome				Nocardia	Bacteria;Actinobacteria;Actinomycetia	0	0	0.0314529	0.0296079	0	0	0.0245543	0.054132	0.0349489	0.159743	0.316438	0.146893	0	0.0296253	0	0	0	0	0.228754	0.23712	0.0662682	0.119636	0.174786	0.200552	5.00643	8.05323	1.47693	0.929355	2.28343	2.96689	0.406807	0.452451	0.332728	0.140656	0.0971725	0.257308	0	0	0.109674	0	0	0
A_D55_TSS_78414_length_1740_cov_4.0000	1740	plasmid	ICEberg|1019,ICEberg|12			sulfonamide__sul2	Bacteria;Proteobacteria;Gammaproteobacteria;Pasteurellales;Pasteurellaceae;Pasteurella,Bacteria;Proteobacteria;Gammaproteobacteria;Vibrionales;Vibrionaceae;Vibrio	1.07956	0.110678	0.115761	1.25316	0.292655	0.174999	0.169446	0.265641	0.160785	0.617323	0.221836	0.0810951	0.308489	0.163552	0.0236749	0.0330239	0.032053	0	0.02631	0.102672	0	0.275197	0.0643291	0	0.359466	0.118796	0.0452983	0.165918	0.189769	0.10237	0.201551	0.172265	0.216855	0.0258839	0.0894099	0.207159	0.182338	0.404519	0.252281	0.28777	0.312308	0.123358
A_D55_TSS_78620_length_3570_cov_6.0000	3570	unclassified			IV	tetracycline__tetT	Bacteria;Firmicutes;Tissierellia;Tissierellales;Tissierellaceae;Schnuerera	0.475717	0.547147	0.416107	0.345226	0.487975	0.270096	0.242256	0.08092	0.0940389	0.143276	0.108122	0.0527005	0.232369	0.132857	0.755807	0.273627	0.343694	0.801928	0.0897637	0.0250209	0.106987	0.0402389	0.125415	0.0719516	0.0259558	0	0.0147188	0.211499	0.0132132	0.0997897	0	0	0.0124346	0	0.029052	0.014424	0.0969498	0.123225	0.147553	0.224413	0.362422	0.187887
A_D6_CM_10143_length_3663_cov_1228.5491	3663	plasmid	ICEberg|383		IV	tetracycline__tetM		4.69259	1.74998	1.36097	3.89519	1.88771	1.47552	0.423916	0.615151	0.259679	0.125675	0.0263442	0.308175	44.0082	36.5275	13.5571	58.1126	29.6675	3.41325	0.11248	0.0487713	0.260677	0.0261449	0.0611153	0.187	0	0.176345	0.301246	0.0121253	0.109461	0.0162094	0.0410318	0.0409147	0.0121189	0	0.0141572	0	0	0.0240193	0.0239678	0.0136697	0.00706441	0
A_D6_CM_107283_length_5906_cov_85.9773	5906	plasmid	ICEberg|45,ICEberg|45,ICEberg|45,ICEberg|47,ICEberg|47,ICEberg|47	Tn916-orf8, Tn916-orf7, Tn916-orf7, Tn916-orf9, Int-Tn916, Xis-Tn916	IV	tetracycline__tetM		3.6511	1.49995	1.7223	2.27139	1.2797	1.67562	2.43617	1.73154	1.25056	0.818429	0.191984	0.215027	1.8425	0.566173	1.22062	1.85831	0.760187	1.40878	0.97667	0.669254	1.56287	0.235124	0.161095	0.405931	0.0862924	0.0262494	0.0533823	0.180487	0.047922	0.0301599	0.101795	0.0338346	0.0300653	0.0305032	0.0790247	0.0217973	0.0195344	0.0297944	0.218023	0.0678253	0.065722	0.0772292
A_D6_CM_112831_length_1094_cov_6.0000	1094	chromosome	ICEberg|65			lnuD	Bacteria;Firmicutes	0	0.0502952	0.184117	0	0.146989	0.0463891	0.179669	0.105625	0.0511455	0.0467547	0	0	0.223023	0	0.0376548	0.420195	0.30588	0.040889	0.0418459	0.0816495	0.0387918	0.021885	0	0.0391327	0	0.0472361	0	0	0.0431181	0	0	0.0456644	0	0	0.047402	0.141208	0.0527286	0.0536153	0.428002	0.0457697	0	0.024525
A_D6_CM_115094_length_3352_cov_21.3606	3352	chromosome	ICEberg|409		IV	MLS__erm(TR)	Bacteria;Firmicutes	0.199592	0.434997	0.375567	0.48081	0.463742	0.272522	0.193508	0.172365	0.0667698	0.114446	0.165533	0.126288	1.57951	0.410343	0.927856	1.8171	0.76537	0.560491	0.327777	0.346426	0.139266	0.0571412	0.23375	0.395927	0	0.0462496	0.062704	0.25838	0.140725	0.0354265	0.0149463	0	0.0264865	0.0134361	0.0309414	0.0153621	0.0344183	0.192484	0.087305	0.261414	0.177556	0.144077
A_D6_CM_115742_length_3474_cov_65.9487	3474	chromosome	ICEberg|2,ICEberg|2		III	tetracycline__tetQ	Bacteria;Bacteroidetes;Bacteroidia;Bacteroidales;Bacteroidaceae;Bacteroides,Bacteria;Bacteroidetes;Bacteroidia;Bacteroidales;Bacteroidaceae;Phocaeicola,Bacteria;Bacteroidetes;Bacteroidia;Bacteroidales;Muribaculaceae;Sodaliphilus	1.12587	0.997826	1.02915	1.07794	1.08778	0.642771	0.4979	0.349256	0.249647	0.0736178	0.0416661	0.142162	9.3128	0.559767	0.189726	0.868375	0.256867	0.527932	0.158133	0.366401	0.207671	0.0964854	0	0.11091	0	0	0.030251	0.0127849	0.0543134	0.0170912	0	0.0143802	0.0127782	0.0129643	0.0298548	0	0	0	0.0168478	0	0	0.0154464
A_D6_CM_115843_length_2666_cov_5.9545	2666	chromosome				vanRI	Bacteria;Firmicutes;Clostridia;Eubacteriales;Peptococcaceae;Desulfotomaculum	0	0.577886	0.764974	0.0177803	0.442328	0.523487	0.0663547	0.899377	0.62963	0.0767436	0.235274	0.246996	10.5246	10.9591	3.7625	13.1045	7.28009	0.562093	0	0.0167525	0.206938	0.0179611	0.0629779	0.513863	0	0.0193834	0.0197097	0.0166597	0.0530808	0	0	0.00936925	0	0	0.0194515	0	0.0108187	0.0440024	0.032931	0	0.0582376	0.0805111
A_D6_CM_117310_length_4344_cov_10.0000	4344	unclassified	ICEberg|93		III	MLS__ermG	Bacteria;Firmicutes;Clostridia;Clostridiales	0.219172	0.0126664	0	0.120033	0.0246787	0	0.0542976	0.0133004	0	0	0	0	0.595364	0.0545926	0.104313	0.925947	0.0385167	0.0514877	0	0	0	0	0	0	0	0	0	0	0	0	0	0	0	0.0103679	0.0238756	0	0	0	0	0	0	0.0123528
A_D6_CM_121805_length_3729_cov_17.8637	3729	unclassified				aadS	Bacteria;Bacteroidetes;	10.1782	2.92895	5.56361	13.5063	6.52598	7.9071	3.86368	2.71918	4.46395	7.02982	10.9075	5.05165	3.32382	1.49451	2.38063	3.55186	2.43788	4.47445	0.0736596	1.30549	11.392	0.0770464	7.96196	2.35353	11.7723	5.54318	2.05731	5.24664	2.56159	1.17826	6.17348	4.40087	2.29755	18.7145	15.0956	3.78367	0.293917	1.00669	1.81285	1.71204	1.12418	1.0217
A_D6_CM_123987_length_1370_cov_64.5696	1370	plasmid				aadS	Bacteria	0.112695	0.0401628	0.0367562	0.138401	0	0.0740871	0.100431	0	0	0	0	0.0343322	1.76312	0.882822	0.0300689	1.69868	0.386742	0.146932	0.0334157	0.0326002	0	0	0.0408513	0	0.270547	0.0754398	0	0	0	0	0.182846	0.0364649	0	0	0.0378524	0	0	0	0	0	0	0
A_D6_CM_124169_length_4600_cov_158.6264	4600	plasmid	ICEberg|445,ICEberg|837,ICEberg|837		I	MLS__lnuB,aminoglycoside__ant(9)-I	Bacteria;Firmicutes;Erysipelotrichia;Erysipelotrichales;Erysipelotrichaceae;Erysipelothrix	0.531421	0.490422	0.344829	0.443108	0.291316	0.154456	0.816141	0.282604	0.133801	0.366943	0.0891564	0.0306751	0.498582	0.35057	0.30448	0.855678	0.387981	0.476499	0.258754	0.11651	0.322899	0.0416385	0.206832	0.125642	0.0553959	0.0337019	0.0456922	0.130348	0.0307638	0.0129076	0.0544564	0.0434407	0.0241258	0.00979086	0.0338203	0.033583	0.0438908	0.0637556	0.0890663	0.0435409	0.0731304	0.0816575
A_D6_CM_125452_length_4763_cov_37.1575	4763	chromosome	ICEberg|321,ICEberg|321,ICEberg|321,ICEberg|445,ICEberg|791		I	aminoglycoside__aad(6),aminoglycoside__aph(3''')-III	Bacteria;Firmicutes;Bacilli;Lactobacillales;Enterococcaceae;Enterococcus,Bacteria;Firmicutes;Erysipelotrichia;Erysipelotrichales;Erysipelotrichaceae;Erysipelothrix	1.45867	1.79059	2.08275	1.28383	1.56429	1.44375	1.5269	2.14707	2.11454	0.456406	0.405201	0.66657	0.553235	0.448111	0.825963	0.657497	0.362994	0.779509	0.581494	0.454781	1.64389	0.130694	0.399508	0.975229	0.00972731	0.0271238	0.0330964	0.783298	0.500135	0.218152	0.0210371	0.0419541	0.00932006	0.0094558	0.0163314	0	0.260388	0.23398	0.14746	0.215511	0.222749	0.185891
A_D6_CM_128408_length_5135_cov_12.9075	5135	plasmid	ICEberg|439,ICEberg|439,ICEberg|445,ICEberg|791,ICEberg|791		II	tetracycline__tetO	Bacteria;Firmicutes;Clostridia;Eubacteriales;Lachnospiraceae;Mediterraneibacter	0.420932	0.289313	0.308903	0.429251	0.266184	0.202603	0.551203	0.191277	0.108964	0.288868	0.19732	0.0457986	0.22807	0.110839	0.441225	0.402847	0.293252	0.775306	0.427929	0.460974	0.347109	0.0746007	0.141687	0.125057	0.00902262	0	0	0	0.00918621	0	0	0	0	0	0	0.010028	0	0.0114226	0	0	0	0
A_D6_CM_128453_length_2449_cov_27.1889	2449	plasmid		rep7_4_repD(pK214)	IV	aminoglycoside__streptomycin-resistance-protein	Bacteria;Firmicutes;Bacilli;Bacillales;Staphylococcaceae;Staphylococcus,Bacteria;Firmicutes;Bacilli;Lactobacillales;Enterococcaceae;Enterococcus,Bacteria;Firmicutes;Bacilli;Lactobacillales;Streptococcaceae;Lactococcus	0.714485	0.190974	0.143933	0.396793	0.120381	0.196865	0.12039	0.0707761	0.0228473	0.0522148	0.0394033	0	0.757167	1.04582	0.302776	0.645241	0.398536	0.447508	0.0934656	0.0364739	0	0	0	0	0	0	0	0.136019	0.0385228	0.0242445	0	0	0	0	0	0	0	0	0	0	0	0
A_D6_CM_130595_length_2085_cov_6.0000	2085	chromosome				Bifidobacterium	Bacteria;Bacteroidetes;Bacteroidia;Bacteroidales	0.148098	0.0263899	0.193213	0.159144	0	0.0730211	0.0377089	0.0277107	0.0536721	0.0245322	0	0	1.01808	0.727943	0.691512	1.0197	0.668732	1.71636	0.0219566	0	0	0	0	0	0	0	0	0.0426042	0.0226241	0	0	0	0	0	0.0248718	0	0	0	0	0	0	0
A_D6_CM_131414_length_20070_cov_63.5227	20070	chromosome		ISCrsp1		Mef(En2)	Bacteria	0.180778	0.00822466	0.00752706	0.100378	0.00534152	0.00252863	0.0636584	0.0259089	0.0139395	0.0127428	0.0216365	0.00703067	8.51098	0.172516	0	0.606969	0.047241	0.0111441	0.872479	0.496248	0.0486337	2.96921	0.23145	0.00426619	0.00346272	0	0	0.0354079	0.00470066	0.00443758	0.00624064	0.00248913	0.00442366	0.0112202	0.0361738	0	0	0	0	0	0.00257867	0.00267367
A_D6_CM_132022_length_3002_cov_7.0052	3002	unclassified				lnuG	Bacteria;Bacteroidetes;Bacteroidia;Bacteroidales	9.41162	2.84096	7.62386	10.1531	2.84795	5.61256	0	0	0.0186386	0.0511156	0	0.0156679	1.46295	1.53255	6.03781	2.02896	2.72173	7.40576	0	0	0	0	0	0	0	0	0	0	0	0	0	0	0	0	0	0	0	0	0	0	0	0
A_D6_CM_133840_length_1478_cov_16.9506	1478	chromosome	ICEberg|172,ICEberg|93		III	MLS__ermG		0.20892	0.539806	0.42588	0.192431	0.253867	0.412041	0.345771	0.390912	0.265001	0.155733	0.424385	0.318235	1.28762	0.224635	2.00676	2.41043	0.301879	1.81594	0.0309739	0.181308	0.229706	0	0.416529	0.477933	0.156736	0	0.0711042	0.240405	0.14362	0.0401724	0.0338971	0.0338003	0.0600696	0.121889	0.0701728	0.400663	0.156117	0.0992138	0.0792006	0.237148	0	0.235991
A_D6_CM_134037_length_5806_cov_57.8547	5806	plasmid			IV	tetracycline__tetT	Bacteria;Firmicutes;Tissierellia;Tissierellales;Tissierellaceae;Schnuerera	0.624906	1.33625	0.906339	0.591915	1.60179	0.747347	0.656771	0.741367	0.53486	0.299533	0.245152	0.271388	0.865679	0.351273	2.05759	0.900621	0.720447	1.61795	0.256258	0.184619	0.336231	0.0989686	0.236165	0.26545	0.0718189	0.0623034	0.00905029	0.126222	0.0487473	0.0818117	0.017258	0.00860435	0	0.0698143	0.0223294	0.0221727	0.10929	0.32328	0.302425	0.366528	0.50809	0.28651
A_D6_CM_140117_length_3608_cov_10.0000	3608	plasmid				vgaC	Bacteria;Firmicutes;Bacilli;Bacillales;Staphylococcaceae;Staphylococcus;Staphylococcus aureus	0.470706	0.167753	0.0976974	0.223347	0.25256	0.203955	0	0	0	0	0	0	0.405743	0.0788748	0.022835	0.318523	0.0309159	0.446334	0	0	0	0	0	0	0	0	0	0	0	0	0	0	0	0	0	0	0	0	0	0	0	0
A_D6_CM_140399_length_18028_cov_24.4432	18028	unclassified				aadS	Bacteria;Bacteroidetes;Bacteroidia;Bacteroidales	4.61314	2.20513	3.29599	4.07289	1.62638	2.20981	3.6045	5.14858	12.1059	11.3532	19.2028	13.3646	1.47248	1.00238	2.54551	1.87257	3.04415	4.70947	0.00761806	0.334447	0.576734	0.00531222	2.72412	3.79122	0.0385493	0.0458631	0.055379	0.247598	0.251189	0.205842	0.025011	0.0166264	0.00738708	0.0424698	0.186973	0.0671237	0.012799	0.10086	0.233753	0.220808	0.202388	0.191985
A_D6_CM_151418_length_3274_cov_11.0000	3274	unclassified				Erm(47)	Bacteria;Firmicutes;Tissierellia;Tissierellales;Peptoniphilaceae;Helcococcusi,Bacteria;Firmicutes;Tissierellia;Tissierellales;Peptoniphilaceae;Peptoniphilus	0.620899	0.16806	0.207638	0.347481	0.278325	0.178259	0.0840502	0.0882359	0.0683606	0	0	0.0933808	0.134141	0.115895	0.201316	0.19306	0.255523	0.32108	0.0139827	0	0.103697	0	0.0512825	0.261522	0.056605	0.0631353	0	0.0271319	0.0288156	0	0.0306047	0	0.0135588	0	0	0	0	0	0.017877	0	0	0
A_D6_CM_154507_length_1706_cov_26.0000	1706	unclassified	ICEberg|325,ICEberg|937			MLS__mefA	Bacteria;Firmicutes;Bacilli;Bacillales;Bacillaceae;Weizmannia,Bacteria;Firmicutes;Clostridia;Eubacteriales;Clostridiaceae;Clostridium	0.0301664	0.709558	0.811718	0.111142	0.455587	0.342099	0.437819	0.389469	0.229585	0.0899466	0.226257	0.192993	0.371844	0.0556038	0.519155	0.538913	0.163459	0.406421	0.214675	0.458142	0.621896	0.0280682	0.229639	0.376418	0	0.0605818	0.0308007	0.182241	0.0553003	0.0348035	0	0	0	0	0	0	0.0845327	0.103145	0	0.161428	0.0758409	0.015727
A_D6_CM_157931_length_209492_cov_47.5535	209492	chromosome	ICEberg|12	tnpA		sulfonamide__sul2	Bacteria;Proteobacteria;Gammaproteobacteria	4.35568	1.88005	0.00649005	8.05156	1.26885	0.00847879	0.684178	0.0388871	0.00587597	0.00720273	0.00529726	0.00067356	9.64467	0.306779	0.00117984	0.106425	0.00212981	0.000854115	0.00480757	2.75478	0.00749533	0.00205716	0.0117547	0.0235011	7.56753	2.12806	0.00150495	0.247736	0.371304	0.00255081	0.188211	0.101706	0.0371885	0.00365477	0.00618851	0.0072512	0.171547	1.75104	0.378569	0.242841	0.37032	0.0763316
A_D6_CM_161152_length_1121_cov_8.0000	1121	unclassified			III	unclassified__antibiotic-resistance-rRNA-adenine-methyltransferase	Bacteria;Firmicutes;Bacilli;Lactobacillales;Enterococcaceae;Enterococcus	0.849315	0.245419	0.831032	0.909142	0.382531	0.565897	0.0701365	0.103081	0	0	0	0	0.348242	0.126931	0	0.128148	0	0	0.0408381	0.0398415	0	0	0	0	0	0	0	0	0.0420795	0.052966	0	0	0	0	0	0	0	0	0	0	0.0461676	0
A_D6_CM_16201_length_2724_cov_58.2795	2724	plasmid	ICEberg|1028,ICEberg|12,ICEberg|16		IV	chloramphenicol__chloramphenicol-exporter	Bacteria;Proteobacteria;Gammaproteobacteria;Enterobacterales;Morganellaceae;Proteus	2.12544	0.504983	0.147889	2.64506	0.600171	0.139729	0.274199	0.212103	0.123245	0.0563322	0	0	1.37937	0.208943	0	0	0	0.0328433	0.0672239	0.0819793	0	0	0	0	0.068034	0	0.03858	0.03261	0.0779259	0.0871877	0	0	0	0	0	0	0.137648	0.570618	0.644596	0.294109	0.284988	0.187142
A_D6_CM_162583_length_1013_cov_9.0711	1013	plasmid			IV	aminoglycoside__aad(9)	Bacteria;Firmicutes;Bacilli	0.228616	0	0	0.0935878	0	0.0500984	0.407474	0.114071	0	0.201973	0.0952603	0	1.03568	0.608678	0	0.453793	0.165169	0.088317	0	0	0	0	0	0	0	0	0	0.219224	0	0	0	0	0	0	0	0	0	0	0	0	0	0
A_D6_CM_163206_length_1316_cov_14.9940	1316	plasmid			IV	aminoglycoside__aad(9)	Bacteria;Firmicutes;Bacilli;Bacillales;Staphylococcaceae;Staphylococcus	0.567041	0	0.0191322	0.0900498	0	0.0192818	0.0746799	0.0439034	0.106294	0	0	0	0.1854	0.108123	0.125211	0.283815	0.466181	0.356909	0	0	0	0	0	0	0	0	0	0	0	0	0	0	0	0	0	0	0	0	0	0	0	0
A_D6_CM_164329_length_185505_cov_38.0202	185505	chromosome				rsmA	Bacteria;Proteobacteria;Gammaproteobacteria;Pseudomonadales;Pseudomonadaceae	0.644044	0.258942	0.000814361	1.18771	0.166437	0.00164145	0.0427011	0.0021802	0.000904878	0.000551464	0	0	7.64375	0.0751701	0.000666198	0.0260196	0	0	0	0.224269	0	0	0.000301697	0.000923128	2.09933	0.224667	0	0.017119	0.0237757	0	0.00945255	0.00605929	0.000598251	0	0	0	0.0199016	0.231453	0.0441718	0.031581	0.0472886	0.00925657
A_D6_CM_168003_length_1545_cov_35.5456	1545	unclassified	ICEberg|937			MLS__mefA		2.36501	0.427363	0.961491	2.53119	0.850002	1.39603	0.407109	0.56094	0.362156	0.165533	0.0312293	0.243548	1.34232	0.890273	1.30649	2.11994	1.62443	2.93874	0	0.0289076	0.247213	0	0.0362242	0.193967	0	0.0334474	0.0340103	0.0862424	0.0305315	0.0384303	0.0324271	0.0646691	0	0.0583016	0	0.0166647	0	0.0379645	0	0.0162045	0	0
A_D6_CM_171674_length_1234_cov_4.0000	1234	unclassified				vanRI	Bacteria;Firmicutes;Clostridia;Clostridiales;Clostridiaceae	0	0	0	0	0	0	0	0	0	0	0	0	0.672249	0	0	0.931306	0	0	0	0	0	0	0	0	0	0	0	0	0	0	0	0	0	0	0	0	0	0	0	0	0	0
A_D6_CM_172774_length_2078_cov_85.8931	2078	plasmid	ICEberg|107		II	tetracycline__tetM	Bacteria;Actinobacteria;Actinomycetia;Bifidobacteriales;Bifidobacteriaceae;Bifidobacterium	0.520088	2.17126	2.82314	0.296549	1.45742	1.02574	0.870226	0.458767	1.06359	0.270763	0.197363	0.282935	2.65356	2.32814	8.40539	4.20316	2.96575	9.03046	5.65083	1.49376	0.479931	0.553043	0.67332	0.556257	0	0	0	0.0641215	0.0113501	0	0	0	0	0.0650211	0.174689	0.099122	0.0555198	0.0282268	0.0844985	0	0.0747168	0.0258232
A_D6_CM_183702_length_1581_cov_12.5833	1581	plasmid				lnuG	Bacteria;Firmicutes;Bacilli;Lactobacillales;Enterococcaceae;Enterococcus,Bacteria;Proteobacteria;Gammaproteobacteria;Enterobacterales;Morganellaceae;Proteus	0.065103	0.0348027	0.0796269	0.0299824	0	0.0320997	0	0	0	0	0	0	0.154324	0.12	0.0521118	0.218071	0.123468	0.169763	0	0	0	0	0	0	0	0	0	0	0	0	0	0	0	0	0	0	0	0.0556501	0	0	0.0327349	0
A_D6_CM_184597_length_1920_cov_6.5919	1920	plasmid			III	chloramphenicol__chloramphenicol-and-florfenicol-resistance-gene	Bacteria;Firmicutes;Clostridia;Clostridiales;Clostridiaceae	1.58144	1.79111	1.32447	1.28381	1.08879	0.885476	0.327596	0.391197	0.160282	0.0266404	0	0.0244975	1.02932	0.0988126	0.321831	1.2869	0.43572	0.0465964	0.0238435	0.0930465	0.0663097	0	0.0291491	0.111488	0.0241308	0	0	0	0.0122842	0	0	0.0520384	0	0	0	0.0536394	0	0	0	0.678059	0.215641	0.139741
A_D6_CM_191048_length_1955_cov_6.0000	1955	unclassified			IV	tetracycline__tet36	Bacteria;Bacteroidetes	7.50241	5.29121	4.95833	9.68654	6.60773	4.90623	9.39052	11.2598	12.593	11.3811	4.61515	2.1653	21.6655	12.6763	1.81213	9.09686	9.02911	3.88979	0	0.479748	8.238	11.1444	3.06312	1.74092	2.33433	0.859068	0.215022	0.795151	0.168899	0.242966	1.0635	0.728271	0.363306	0.622008	1.07429	0.539961	0	0.090008	0.269444	0.256123	0.10589	0.109792
A_D6_CM_191711_length_1787_cov_42.4380	1787	unclassified	ICEberg|2,ICEberg|2,ICEberg|937		III	tetracycline__tetQ,tetracycline__tetQ	Bacteria;Bacteroidetes;Bacteroidia;Bacteroidales;Bacteroidaceae;Bacteroidess,Bacteria;Bacteroidetes;Bacteroidia;Bacteroidales;Prevotellaceae;Prevotella,Bacteria;Bacteroidetes;Bacteroidia;Bacteroidales;Tannerellaceae;Parabacteroides	1.84314	2.50944	5.64991	1.53852	1.87473	1.37737	0.79195	0.226322	0.313112	0.0858696	0.108001	0.157924	3.82296	0.318501	0.0922089	0.353709	0.43694	0.400515	0	0.749787	0.189986	0.0803878	0.125274	0.191656	0	0	0.0441069	0.0994177	0.0263969	0.033226	0	0	0	0	0.0290194	0	0	0	0	0	0	0
A_D6_CM_192893_length_28611_cov_98.6594	28611	chromosome			IV	tetracycline__tet36	Bacteria;Bacteroidetes;Bacteroidia;Bacteroidales	0.553114	0.0384628	0.0211203	0.363664	0.0168613	0.0150771	0.269991	0.0979406	0.0488913	0.00357552	0	0	5.22921	2.29848	2.65645	3.30277	4.74369	3.47717	0.00160007	0	0.000741641	0	0	0	0.00647739	0	0	0.0170761	0.00412177	0	0	0	0	0	0	0.00179979	0	0	0	0	0	0
A_D6_CM_197874_length_1792_cov_4.2804	1792	unclassified			Unassessed	MLS__ermF	Bacteria;Firmicutes;Erysipelotrichia	1.72312	1.56594	1.01162	2.23521	2.79676	1.17529	0.493587	0.62871	0.187343	0.328248	0.255786	0.118113	0.571844	1.34985	5.8964	1.41089	5.07303	11.0583	0	0.149539	0.142092	2.15105	0.0936936	0.0836157	0.607579	0.115349	0	0	0	0	0.22366	0.0278777	0.024772	0	0	0	0.0321903	0.0327317	0.0653229	0	0	0
A_D6_CM_199030_length_3566_cov_19.0055	3566	unclassified				aminoglycoside__aadD	Bacteria;Firmicutes;Bacilli;Lactobacillales;Enterococcaceae;Enterococcus	0.411307	0.0154299	0.00706058	0.212685	0.0751573	0.0640419	0.347255	0.0162021	0.0392268	0.0215155	0	0	2.84629	0.146307	0.138624	0.209479	0	0.0250884	0.282431	0.11272	0.0714047	0	0	0	0	0	0	0.161916	0.013228	0.0499508	0	0	0	0	0	0	0	0.0246727	0	0	0	0
A_D6_CM_199633_length_6951_cov_16.0023	6951	plasmid				MLS__lsa	Bacteria;Firmicutes;Bacilli;Bacillales	0.00740381	0	0	0	0	0	0	0	0	0	0.00694135	0	1.58656	0.29341	0.100749	0.0496	0	0	0.0197581	0.00642531	0	0	0	0	0	0	0	0.0543125	0	0	0	0	0	0	0	0	0	0	0	0	0	0
A_D6_CM_201825_length_1811_cov_6.9174	1811	chromosome				multidrug__oprJ	Bacteria;Firmicutes;Clostridia;Clostridiales	0.397844	14.4773	10.9554	2.53894	14.3551	7.73435	0	0.414743	0.865095	0.225951	1.03905	3.86982	1.0778	1.41426	3.91244	1.77684	2.5253	5.0142	0	0	0	0	0.741685	9.19578	0	0.171208	0.493253	0.24525	0.416752	0.262285	0	0	0	0	0.0572697	0	3.0897	1.1012	0.937244	0.331786	0.828748	0.414825
A_D6_CM_206721_length_13674_cov_53.1368	13674	plasmid	ICEberg|1010,ICEberg|1010,ICEberg|1010,ICEberg|1010,ICEberg|440	tnpA1353, qacEdelta, istA, tniB, tniB, istB, intI1	IV	sulfonamide__sul1,chloramphenicol__catB,beta-lactam__OXA-205,aminoglycoside__aac(6')-II,multidrug__qacEdelta1	Bacteria	1.11592	0.213267	0.023937	0.714119	0.13916	0.0296912	0.113559	0.0359151	0.0163677	0.0112219	0.0229355	0.013759	4.98716	0.14048	0.00602521	0.00840451	0.0203935	0	0.0167396	0.192707	0.00310357	0.0105056	0.022511	0.00313085	0.970738	0.411929	0.0230566	0.0389775	0.0396715	0.00868434	0.0824373	0.0986423	0.0844067	0.00823423	0.0341319	0.0527215	0.0569511	0.223056	0.102728	0.0952079	0.213843	0.013735
A_D6_CM_206761_length_2238_cov_44.7229	2238	chromosome	ICEberg|325			MLS__mefA	Bacteria	10.302	1.24158	2.5988	7.38145	2.71843	3.00462	0.711401	1.04556	0.650036	0	0.0215591	0.420332	1.6462	1.14442	1.49095	2.54187	1.17127	2.07872	0	0	0.265476	0	0	0.172163	0	0	0.023479	0	0	0	0	0	0	0	0	0	0	0	0	0	0	0
A_D6_CM_20851_length_11217_cov_22.5658	11217	unclassified	ICEberg|330,ICEberg|362,ICEberg|362,ICEberg|362,ICEberg|445	tnpA		MLS__ermB	Bacteria	4.07187	0.657313	1.20761	3.15677	1.16838	1.63782	0.0578265	0.0824133	0.0498824	0.0342001	0.0516174	0.020966	0.970118	1.20298	0.938322	1.5112	1.13116	1.36786	0.136722	0.0577341	0.0454006	0.00426891	0.0249471	0.0343497	0.0392392	0.0368557	0.0608984	0.490991	0.149289	0.0582262	0.00893285	0.0178147	0	0.0080303	0.00924628	0.0229535	0.123424	0.217009	0.576579	0.15847	0.168407	0.126772
A_D6_CM_210423_length_2111_cov_5.0000	2111	plasmid		qacEdelta, tnpA	Unassessed	tetracycline__tetA	Bacteria;Proteobacteria;Gammaproteobacteria;Enterobacterales;Enterobacteriaceae;Klebsiella	0.585094	0.234584	0.0238541	0.314368	0.152351	0	0.0558666	0	0.0265055	0	0	0	0.0924631	0.022468	0	0	0.0264198	0	0	0.0528923	0	0	0.0265118	0	0.0658425	0.0734385	0	0	0.0223454	0	0.0355992	0.0946601	0.0420573	0	0	0	0.177619	0	0.110903	0.059299	0.171614	0.0254195
A_D6_CM_211021_length_5665_cov_69.5563	5665	unclassified	ICEberg|71			aminoglycoside__aadA	Bacteria;Proteobacteria;Gammaproteobacteria;Pseudomonadales;Pseudomonadaceae;Pseudomonas;	4.10621	1.05384	0	6.45976	0.298053	0.00895846	0.752921	0.0203978	0.00987699	0	0	0	11.1463	0.297223	0.0145435	0.0659312	0.127986	0.0236889	0	1.95521	0	0	0.0197586	0.0151143	4.24873	1.20867	0	0.00784022	0.00832677	0	0.110547	0.171961	0.0117541	0	0	0	0.193472	0.704069	0.227298	0.397748	0.607525	0
A_D6_CM_213665_length_1342_cov_5.0000	1342	plasmid			I	tetracycline__tetL	Bacteria;Firmicutes;Bacilli;Bacillales;Staphylococcaceae;Staphylococcus	0.0383487	0.0410007	0	0.105966	0.039942	0.0378164	0.0292932	0.0430528	0.0416938	0.114343	0.0719066	0.0350486	0.181808	0.0706856	0	0	0.124677	0.0333327	0.341129	0.133122	0.0316231	0	0.0417037	0.0319011	0	0	0	0.033096	0	0	0	0	0	0	0.0386421	0	0	0	0.0436135	0.0373115	0	0
A_D6_CM_221965_length_8092_cov_29.8536	8092	chromosome			IV	tetracycline__tetT	Bacteria;Firmicutes;Bacilli;Lactobacillales	0.235314	7.66324	7.76934	0.248961	6.24652	6.7545	2.55777	9.62472	6.72447	1.53285	2.42976	3.83919	2.62922	1.93425	6.02999	4.14346	3.95616	3.98569	0.127291	0.143502	2.26036	0.02367	1.01669	5.66884	0.0114511	0.00638609	0.00649357	0.0274437	0.00582936	0	0	0	0.00548584	0.0278287	0.0448596	0	0.0285146	0.0507398	0.0433979	0.0711602	0.0383741	0.0530506
A_D6_CM_225635_length_1832_cov_6.2975	1832	unclassified			III	chloramphenicol__catQ	Bacteria;Firmicutes;Bacilli;Lactobacillales;Streptococcaceae;Streptococcus	0.140458	0.195224	0.109948	0.28462	0.131665	0.193912	0.418436	0.0946127	0.0916263	0.195441	0.0526739	0.0256742	0.106545	0	0.022486	0.0313655	0.0608867	0.0244173	0.31236	0.219411	0.382222	0.0261377	0.0305493	0	0.0758698	0.0705189	0.0286823	0	0	0	0.0546942	0	0	0	0	0	0	0	0.0319483	0	0	0
A_D6_CM_23184_length_23318_cov_94.0327	23318	unclassified	ICEberg|1016,ICEberg|1016,ICEberg|1016,ICEberg|174,ICEberg|174,ICEberg|176,ICEberg|440	tnpA, tnpA, tnpAcp2		multidrug__mexD	Bacteria	2.06248	0.0471936	0.00647861	1.89971	0.528712	0.00652925	0.387754	0.00247778	0	0	0.00206919	0	13.1358	0.0966175	0.00883316	0.0394282	0.0191345	0	0.0117796	0.734539	0.0109198	0	0.0240013	0.0238677	2.48266	0.417745	0.0371819	0.0209522	0.0566426	0.00763893	0.186924	0.199245	0.143732	0.00772587	0.0200154	0.00883332	0.138535	0.81752	0.491969	0.409071	0.482737	0.11046
A_D6_CM_25617_length_1629_cov_10.0013	1629	plasmid	ICEberg|445		III	tetracycline__tet32	Bacteria;Firmicutes;Clostridia;Eubacteriales;Eubacteriaceae;Eubacterium	0.157962	0.0506657	0.123649	0.55288	0.13162	0.0467308	0.241323	0.195072	0.291959	0	0	0.0144368	0.149777	0.0582321	0.202305	0.211645	0.23966	0.164761	0.0281028	0.054834	0	0.0881847	0.103069	0.0525614	0.0284415	0	0.0645132	0	0	0	0.0461325	0.0920016	0.0272507	0.0276476	0	0.0316107	0	0	0	0	0	0.0329408
A_D6_CM_29137_length_2595_cov_15.2441	2595	plasmid	ICEberg|409		III	MLS__ermA	Bacteria;Firmicutes;Bacilli	6.17765	0.911749	0.339588	2.62128	0.784926	0.557366	1.54519	0.489823	0.582171	0.0788434	0.0185932	0	1.38212	1.1332	0.0476235	0.465007	0.945656	0.103428	0	0	0.0163538	0.0184525	0.021567	0	0.071416	0.119483	0.0404979	1.66021	0.272666	0.114402	0	0	0	0.0173557	0	0	0	0	0	0	0	0
A_D6_CM_29790_length_1854_cov_6.7338	1854	plasmid	ICEberg|64,ICEberg|791		III	aminoglycoside__aadE	Bacteria;Firmicutes;Bacilli;Lactobacillales;Enterococcaceae;Enterococcus,Bacteria;Firmicutes;Bacilli;Lactobacillales;Lactobacillaceae;Lactobacillus,Bacteria;Firmicutes;Bacilli;Lactobacillales;Streptococcaceae;Streptococcus,Bacteria;Firmicutes;Bacilli;Lactobacillales;Streptococcaceae;Streptococcus,	0.3331	0.326458	0.162965	0.10227	0.115647	0.0821192	1.01777	0.28047	0.196168	0.110355	0.0260244	0.126848	0.263201	0.268617	1.02208	0.0619866	0.300821	0.723828	1.13584	0.987678	0.251791	0.542379	0.226401	0.138548	0	0	0.0283419	0.0718687	0.0763288	0.0320253	0	0	0	0.0242923	0.0279707	0	0.0311139	0	0.299907	0.0540152	0.111659	0
A_D6_CM_36693_length_6005_cov_33.8186	6005	unclassified	ICEberg|107		III	tetracycline__tetW	Bacteria;Firmicutes;Clostridia;Eubacteriales;Oscillospiraceae;Oscillibacter	0.351377	5.49772	5.75258	0.832795	5.18615	4.47915	1.44349	3.1847	2.91646	2.16779	1.53466	1.56653	0.552577	0.497601	2.40786	0.784655	0.640846	1.96287	2.92745	1.2495	2.26148	0.366807	1.78011	3.18678	0.00771543	0.0172111	0	0.0517742	0.0274936	0.0197751	0.0834303	0.0707133	0.0147848	0.0525005	0.289298	0.154353	0	0	0	0	0	0.04468
A_D6_CM_41883_length_3017_cov_19.0000	3017	chromosome				MLS__mphB	Bacteria;Firmicutes;Clostridia;Clostridiales;Clostridiaceae;Clostridium	0.17058	0	0.0166908	0.0785585	0.0177667	0.0252319	0.06515	0.0957522	0.0370919	0.0508614	0.0159925	0	1.5608	0.102186	0.0682704	3.37113	0.0647009	0.118615	0.318651	0.0444106	0	0	0	0.01419	0	0	0	0.235544	0	0	0.0166059	0	0	0.0149281	0.034377	0.0170679	0	0	0	0	0	0
A_D6_CM_42246_length_2763_cov_50.3330	2763	plasmid	ICEberg|2,ICEberg|2		III	tetracycline__tetQ	Bacteria;Bacteroidetes;Bacteroidia;Bacteroidales;Bacteroidaceae;Phocaeicola	5.36432	8.99127	7.40852	7.65161	8.01219	4.5919	0.419721	0.501862	1.93396	0.351735	0.39291	0.629859	0.724102	0.652313	0.820011	0.582311	0.666118	1.01187	0.273384	1.80233	3.09493	0	0.46588	0.36412	0	0.018703	0.0475443	0	0.0170724	0	0	0.0180807	0.0321328	0.0326008	0.0187686	0	0	0	0.0211832	0	0	0
A_D6_CM_43526_length_1075_cov_5.0000	1075	plasmid			III	aminoglycoside__aph(2'')-II	Bacteria;Firmicutes;Clostridia;Eubacteriales;Clostridiaceae;Clostridium	0.14362	0.102368	0.0936857	0.17638	0.0997249	0	0.0365688	0	0.0520494	0	0	0	0.635501	0	0.0766406	0.160358	0	0.0416117	0.0425856	0	0	0	0	0	0	0	0	0	0	0	0	0	0	0	0	0	0	0	0	0	0	0
A_D6_CM_48360_length_3005_cov_6.2549	3005	plasmid		rep7_3_CDS1(pCW7)	III	chloramphenicol__cat_chloramphenicol-acetyltransferase	Bacteria;Firmicutes;Bacilli;Lactobacillales;Enterococcaceae;Enterococcus	0.222639	0.036621	0.0335148	0.0315489	0.107026	0	0.0392461	0.0384538	0.01862	0.034043	0.0321127	0.125218	0.503401	0.0789185	0.0411258	0.086049	0.0185598	0.0893162	0.106641	0.0594506	0.0141225	0	0.0558732	0.0284933	0	0	0	0.177364	0.0313951	0.0395174	0	0	0	0	0	0	0	0	0	0	0	0.0178571
A_D6_CM_4881_length_3858_cov_28.8972	3858	unclassified	ICEberg|409		IV	MLS__erm(TR)	Bacteria;Bacteroidetes;Bacteroidia;Bacteroidales	0.56026	3.72953	0.652618	1.60956	3.02189	0.486713	6.50606	1.69227	0.826679	1.28603	0.537771	0.152395	1.68223	0.676167	3.0111	3.02351	1.48177	2.62041	1.09762	0.243107	0.198001	0	0.0725328	0.321805	0.0480365	0.160735	0.05448	0.0920992	0.317898	0	0	0	0.0115063	0	0.0268832	0	0.725176	0.266062	0.576494	0.181703	0.174391	0.361632
A_D6_CM_49031_length_7849_cov_17.5913	7849	unclassified				tetQ	Bacteria;Bacteroidetes;Bacteroidia	0.118021	0.00701019	0.0064156	0.132864	0.116096	0.0226301	0.335568	0.154582	0.114059	0	0	0.0059925	2.68264	1.5107	0.0603561	0.571029	1.09782	0.518622	0	0	0.00540683	0	0	0	0.00590281	0	0	0	0	0	0	0	0	0	0	0	0	0	0	0	0	0
A_D6_CM_59192_length_3556_cov_13.5177	3556	unclassified			III	MLS__ermG	Bacteria;Firmicutes;Bacilli;Bacillales;Listeriaceae;Listeria;Listeria monocytogenes	0.0578897	0.255309	0.16285	0.0266604	0.0301474	0.0285431	0.121605	0.0324954	0.0314697	0.0575361	0.0135684	0.013227	0.665544	0.126711	0.266443	0.420135	0.15684	0.283038	0.0514955	0.113037	0.047737	0	0.0157386	0.0240783	0	0	0	0.0874308	0.0530609	0	0	0	0	0	0.0729158	0.086885	0.0324438	0.0164947	0.0493779	0	0.014554	0
A_D6_CM_61024_length_3784_cov_18.1062	3784	unclassified				optrA	Bacteria;Firmicutes;Bacilli;Bacillales;Staphylococcaceae;Staphylococcus,Bacteria;Firmicutes;Bacilli;Lactobacillales;Enterococcaceae;Enterococcus	1.97886	0.101787	0.0399229	0.845573	0.226648	0.0134116	0.555805	0.17559	0.155261	0.0270347	0	0	0.348184	0.188016	0	0.0607417	0.0589558	0	0.0120982	0.0236059	0.0112152	0.0126544	0	0	0	0	0	0.422551	0.0747957	0	0	0	0	0	0	0	0	0.0310017	0.0773378	0.0132326	0.027354	0
A_D6_CM_62335_length_4974_cov_16.5760	4974	plasmid			III	MLS__ermA	Bacteria;Firmicutes;Bacilli	0.144852	0.0331864	0.070867	0.16201	0.0754353	0.010203	0.0592755	0.0580789	0.0112491	0.0102834	0	0	3.50235	0.629349	0.173921	1.41517	0.168191	0.260805	0.0276113	0.0179583	0	0	0	0	0	0	0	0	0	0	0	0	0	0	0	0	0	0	0	0	0	0
A_D6_CM_63900_length_1122_cov_106.8104	1122	unclassified	ICEberg|45			tetracycline__tetracycline_resistance_protein	Bacteria;Firmicutes;Bacilli;Bacillales;Listeriaceae;Listeria	1.81179	1.7164	2.17671	1.90116	1.40933	0.972476	0.472999	0.926901	0.498691	0.182352	0.0860059	0.419208	1.32649	1.60637	2.79035	1.99733	2.88306	3.62804	0.816033	0.437866	0.113471	0.0426776	0.149643	0.0763123	0	0.0460573	0	0.0791708	0	0	0.0893046	0	0	0	0	0.0917894	0	0	0	0	0	0
A_D6_CM_70708_length_2575_cov_102.5859	2575	plasmid	ICEberg|65		III	MLS__ermG	Bacteria	2.71809	1.58124	1.69157	2.25506	1.97756	1.67523	1.29003	2.14279	0.999551	0.238367	0.206114	0.849373	2.35933	2.19191	3.20756	3.74895	2.76154	4.65566	0.0711137	0.260169	0.543868	0.0371917	0.141274	1.05573	0.0179927	0.090308	0.0714217	0.0172485	0.0549567	0	0.0972813	0.0970036	0.0689576	0.0174905	0.0604168	0.00999881	0	0.0683361	0.590975	0.0777818	0.0502465	0.135454
A_D6_CM_71374_length_9766_cov_91.5642	9766	chromosome			IV	MLS__erm(35)	Bacteria;Bacteroidetes	0.447925	0.222548	0.170157	0.21114	0.0740968	0.0337777	0.555497	0.434835	0.435433	0.37972	0.528638	0.332319	7.69736	6.02467	1.0925	0.511894	1.35633	0.6321	0	0.0228662	0.08691	0	0.103153	0.14247	0.0426972	0.0105829	0	0.00454791	0.00483014	0	0.00513003	0.00511539	0.00909102	0.00922342	0.0212401	0.0105455	0.00590673	0	0.00599317	0.0102544	0.0370957	0.0329678
A_D6_CM_71416_length_1988_cov_17.0000	1988	unclassified	ICEberg|837,ICEberg|937		III	aminoglycoside__ant(9)-I	Bacteria;Firmicutes;Bacilli;Lactobacillales;Streptococcaceae;Streptococcus;Streptococcus suis	0.0388309	0.0968715	0.27863	0.0715325	0.417924	0.229752	0.118646	0.421411	0.197018	1.02917	0.436865	0.189276	0.319098	0.226653	1.45051	0.375755	0.224435	1.04631	0.11514	0	0.394923	0	0.633422	0.279953	0.0233054	0.0259941	0.0396474	0.0446829	0.11864	0.0298666	0	0	0.0223297	0.0226549	0	0.0259023	0.203117	0.0885139	0.0294413	0.100749	0.0780994	0.0809768
A_D6_CM_75067_length_3689_cov_7.0000	3689	unclassified	ICEberg|862,ICEberg|862			dfrG	Bacteria;Firmicutes;Bacilli	0	0	0	0	0.0217954	0	0	0	0	0	0	0	1.02516	0.205714	0	0.109035	0	0.0363778	0.0248194	0	0	0	0	0	0.0125593	0	0.014244	0.0120398	0	0.0160951	0	0	0	0	0	0	0	0	0	0	0	0
A_D6_CM_75508_length_1833_cov_27.9344	1833	plasmid			Unassessed	aminoglycoside__bifunctional-aminoglycoside-N-acetyltransferase-and-aminoglycoside-phosphotransferase	Bacteria;Firmicutes;Bacilli;Lactobacillales;Carnobacteriaceae;Alkalibacterium;Alkalibacterium gilvum	0.505374	0	0.0274719	0.310326	0	0	0.0857861	0.0315204	0	0.0279049	0	0	4.925	1.38435	0.112369	2.72731	0.334694	0.24404	0.0249752	0	0	0	0	0	0	0	0	0	0	0	0	0	0	0	0	0	0	0	0	0	0	0
A_D6_CM_8062_length_1993_cov_280.0259	1993	unclassified				MLS__ermF	Bacteria;Bacteroidetes	9.30895	1.93257	2.55191	7.23044	1.29097	1.80794	2.39656	1.40601	1.43182	0.282311	0.871538	0.814206	59.7174	19.3004	2.41833	27.2171	5.62479	4.46652	0.0918805	0.0224096	0.138409	0	0.0561629	0.0644424	1.22046	0.0777866	0	0.0445708	0.0236684	0	0.0251379	0.0250662	0	0	0	0.0516747	0	0.0294306	0	0	0	0
A_D6_CM_85784_length_2578_cov_5.0000	2578	plasmid			III	tetracycline__tet44	Bacteria;Firmicutes;Clostridia;Eubacteriales;Clostridiaceae;Clostridium,Bacteria;Firmicutes;Erysipelotrichia;Erysipelotrichales;Erysipelotrichaceae;Amedibacterium,Bacteria;Proteobacteria;Epsilonproteobacteria;Campylobacterales;Campylobacteraceae;Campylobacter	0.958211	0.448209	0.459025	0.551616	0.280694	0.295285	0.091493	0.29135	0.0542602	0.0595225	0.0187158	0.145959	0.132499	0.09199	0.0798959	0.0891569	0.151437	0.0433791	0	0.0519732	0.09877	0	0	0.166064	0	0	0	0	0	0	0.0777345	0.0968907	0.0344387	0	0	0	0	0	0	0	0	0
A_D6_CM_86773_length_1721_cov_9.8747	1721	plasmid				lnuD	Bacteria;Firmicutes	0.119614	0.0959146	0.0585195	0.0550868	0.0934378	0.117954	0	0	0	0	0	0	0.48202	0.137798	0	0.634381	0.0648137	0	0.053201	0	0	0.0278235	0	0	0	0	0	0	0	0	0	0	0	0	0	0	0.0670367	0	0.0340089	0	0	0
A_D6_CM_96786_length_1554_cov_11.2930	1554	chromosome			IV	tetracycline__tetT	Bacteria	0.0662341	0.0708147	0.0324041	0.18302	0.103479	0.114301	0.025297	0	0.0360059	0.0493722	0.0620969	0.0302672	0.125605	0.0305213	0.0795258	0.295813	0.0717789	0.0143927	0	0.0574804	0.027309	0	0.0540215	0.0688726	0.0298141	0.0665074	0	0	0	0	0	0	0	0	0	0	0	0	0	0.0644428	0.0499555	0.0345307
A_D6_CM_97978_length_1263_cov_12.0000	1263	plasmid			I	MLS__ermT	Bacteria;Firmicutes;Bacilli;Lactobacillales;Enterococcaceae;Enterococcus,Bacteria;Firmicutes;Bacilli;Lactobacillales;Streptococcaceae;Streptococcus	0.427847	0	0.0398702	0.150126	0.0636605	0.120546	0.140065	0.0457457	0.132905	0	0	0	0.502269	0.075107	0.0326163	0.318473	0.264951	0.0354177	0.326219	0	0.0672022	0	0	0	0.0366834	0	0	0.0703323	0.074697	0	0	0	0	0	0	0	0	0	0.0926829	0	0.0204885	0
A_D6_PM_106839_length_3285_cov_6.0000	3285	chromosome			IV	MLS__ermX	Bacteria;Actinobacteria;Actinomycetia;Bifidobacteriales;Bifidobacteriaceae;Bifidobacterium	0.524822	0.100499	0.122633	0.101009	0	0	0.0239339	0	0	0	0	0	0.118837	0.0433151	0.0250803	0	0.0339557	0	0.459885	0.16315	0.0387563	0.0947483	0	0	0	0	0	0	0	0	0.0152511	0.0304151	0	0	0	0	0.00878008	0	0	0.0152426	0.0472638	0
A_D6_PM_110686_length_3715_cov_37.2037	3715	plasmid			IV	tetracycline__tetP	Bacteria;Firmicutes;Clostridia;Clostridiales	1.53768	0.0222166	0	0.548666	0.0144286	0	0.544964	0.20218	0.0903685	0.0413052	0.0129877	0	0.0394057	0	0	0	0	0	0.0246457	0.0120222	0.0171352	0.0515578	0.015065	0.0115239	0	0	0	0.0358666	0	0	0	0	0	0.0363698	0.027918	0.0277221	0	0	0	0	0	0
A_D6_PM_111915_length_5433_cov_21.9802	5433	plasmid				vgaC	Bacteria;Firmicutes;Bacilli;Bacillales;Staphylococcaceae;Staphylococcus;Staphylococcus aureus	1.60085	0.283571	0.208542	0.693627	0.276249	0.130774	0.0434141	0	0	0	0	0	1.60772	0.39285	0.0834047	0.126917	0.0821236	0.131736	0.10954	0.0164411	0.0156224	0	0	0	0	0	0	0	0	0	0	0	0	0	0	0	0	0	0	0	0	0
A_D6_PM_11419_length_1252_cov_38.5212	1252	unclassified	ICEberg|937,ICEberg|937			MLS__mefA,MLS__mefA		0.945423	0.21974	1.02562	0.681502	0.513759	0.648558	0.156995	0.138443	0	0.163417	0.192689	0.150272	0.194878	0.0757668	0.263223	0.275375	0.222732	0.393018	0.109695	0.0356728	0.0677926	0.0382463	0.0447015	0.23936	0	0	0	0.0354751	0.0376767	0	0	0	0	0	0.0414199	0	0.0230372	0	0	0	0	0
A_D6_PM_11594_length_1241_cov_4.6109	1241	plasmid				MLS__ermF		0.663515	0.908921	1.07529	0.572952	0.799065	0.776989	0.190064	0.0931134	0.0225436	0	0.0388794	0.075802	0.117963	0.0764384	0.265556	0	0.0898827	0.64882	0	0	0	0	0.0225489	0.0344974	0.242669	0.124922	0.0635125	0.0357896	0	0	0.666114	0.281787	0.143083	0.108875	0.376084	0.124482	0.0464828	0.141793	0.141489	195.265	159.724	88.2741
A_D6_PM_119417_length_10243_cov_19.1439	10243	unclassified	ICEberg|107		III	tetracycline__tetW	Bacteria;Firmicutes;Clostridia;Eubacteriales;Oscillospiraceae;Oscillibacter	0.514991	7.20085	7.79454	1.15463	6.96519	6.08917	2.0053	4.19662	3.37587	2.43689	2.26809	1.94928	0.566913	0.657529	2.92378	0.897575	0.822181	1.96084	4.16543	1.17727	2.44238	0.373987	1.82493	3.93714	0.0407088	0.0151351	0.00512994	0.0390251	0.0253287	0.00579663	0.107605	0.0731576	0.026003	0.0791451	0.40502	0.175953	0.0225266	0.00572637	0.00571408	0.012221	0.0277893	0.0104775
A_D6_PM_121576_length_8433_cov_29.6419	8433	plasmid	ICEberg|445		III	tetracycline__tet40	Bacteria;Firmicutes;Clostridia;Clostridiales	2.64246	0.799279	0.916596	5.51705	2.27553	1.78132	2.12337	0.907795	0.789568	0.758177	1.33311	0.460145	0.0289324	0.050619	0.148989	0.0749529	0.0694425	0.116698	0.637862	0.344249	0.352268	0.238485	1.0884	0.99502	0.0796634	0.0551508	0.018693	0.00790019	0.0475459	0.0281631	0.181198	0.124403	0.0631682	0.0240331	0.116838	0.0671686	0.102606	0.0556435	0.0485835	0.00593763	0.0122741	0.0254527
A_D6_PM_12590_length_1286_cov_10.5415	1286	plasmid			IV	beta-lactam__OXA-1,aminoglycoside__aac(6')-I	Bacteria;Proteobacteria;Gammaproteobacteria;Aeromonadales;Aeromonadaceae;Aeromonas,Bacteria;Proteobacteria;Gammaproteobacteria;Aeromonadales;Aeromonadaceae;Aeromonas,Bacteria;Proteobacteria;Gammaproteobacteria;Enterobacterales;Enterobacteriaceae;Citrobacter,Bacteria;Proteobacteria;Gammaproteobacteria;Enterobacterales;Enterobacteriaceae;Klebsiella,	0.640297	0.342289	0	0.110581	0	0	0.0917064	0.0224638	0	0.0795484	0	0.0365748	0	0.221291	0	0	0.0433687	0	0.0355983	0.138918	0	0	0	0	0.216164	0	0	0.0172686	0.0366805	0	0	0.0194234	0	0	0	0	0.112141	0.114026	0	0.0389363	0.0804881	0
A_D6_PM_128565_length_3870_cov_27.0000	3870	plasmid				lnuE	Bacteria;Firmicutes;Bacilli;Bacillales	1.4761	0	0	0.489945	0.020776	0	0	0	0	0	0	0	0.176528	0.0367675	0	0.0296959	0	0	0.0118293	0.0115406	0	0	0	0	0	0	0	0	0	0	0	0	0	0	0	0	0	0	0	0	0	0
A_D6_PM_130979_length_1432_cov_81.2254	1432	unclassified				Erm(47)	Bacteria;Firmicutes;Tissierellia;Tissierellales;Peptoniphilaceae;Helcococcus	0.790647	0.230543	0.228571	0.430327	0.187158	0.318957	0.0549043	0.0806939	0	0	0.0336937	0.0328458	0.0681528	0.198729	0.057534	0.0802536	0.155788	0.187427	0	0	0.177814	0	0	0.209273	0.0485312	0	0	0	0	0	0	0	0	0	0.0362135	0	0	0	0	0	0	0
A_D6_PM_133688_length_4451_cov_13.0151	4451	unclassified	ICEberg|409,ICEberg|409		III	aminoglycoside__aac(6')-I	Bacteria	2.80386	0.228696	0.0735372	0.729511	0.120427	0.0912149	1.06868	0.486774	0.521693	0.270055	0	0.0739713	0.224746	0.0426242	0.0277652	0.0774589	0.0375908	0.0201	0.0308556	0.301026	0.61021	0.527147	0.515529	0.0192367	0	0	0	0.00997862	0.0105979	0	0	0	0	0	0.0116508	0	0.01296	0.0527119	0.118347	0.112496	0.0348824	0.084391
A_D6_PM_141431_length_1964_cov_23.7724	1964	plasmid		tnpA	III	aminoglycoside__aph(2'')-II,aminoglycoside__aac(6')-I	Bacteria	3.85193	1.98912	1.32044	0.796473	1.96505	1.08528	1.32106	0.57365	0.541298	0.28648	0.0982675	0.455025	0.484496	0.796941	7.34115	0.614406	1.70384	5.96738	0	0.261515	0.194472	0.24381	0.170977	1.94002	0	0.0263117	0	0	0	0	0	0	0	0	0	0	0	0	0	0	0.0527025	0.109288
A_D6_PM_14336_length_44698_cov_17.4304	44698	chromosome	ICEberg|325			MLS__mefA	Bacteria;Firmicutes;Clostridia;Clostridiales;Lachnospiraceae;Anaerobium;Anaerobium acetethylicum	0.638434	0.716439	0.103082	0.858475	0.656566	0.103321	2.25941	0.603	0.143957	0.837656	0.226145	0.04367	0.094979	0.00636673	0.00552969	0.1157	0.0199641	0.00100077	0.274996	0.247802	1.22478	0.0267821	0.182806	0.0809331	0.0792951	0.0421984	0.00235116	0.116259	0.0105533	0.00398507	0.064449	0.0223531	0.00297942	0.00201521	0.0139222	0.00345612	0.000645276	0.00131226	0.0412473	0.00560115	0.00231571	0.000600258
A_D6_PM_14382_length_8334_cov_10.0000	8334	chromosome			IV	bacitracin__bacA	Bacteria;Firmicutes;Tissierellia;Tissierellales;Peptoniphilaceae;Anaerococcus	1.59319	0.244283	0.175225	0.631347	0.24119	0.127879	0.469342	0.180249	0.140991	0	0	0	0.128815	0.0170735	0	0.0137897	0.0267685	0.0214699	0	0	0	0	0.00671542	0	0	0	0	0	0	0	0	0	0	0	0	0	0	0	0	0	0	0
A_D6_PM_155112_length_1157_cov_7.6083	1157	unclassified	ICEberg|107			tetracycline__tetW	Bacteria;Firmicutes;Clostridia;Eubacteriales;Lachnospiraceae;unclassified Lachnospiraceae genus,Bacteria;Firmicutes;Negativicutes;Veillonellales;Veillonellaceae;Megasphaera	0.266883	0.760906	0.58756	0.12291	0.602271	0.438632	0.271817	0.0998736	0.145082	0.0884177	0.0417021	0.121958	0.632637	0.40994	0.96132	0.397314	0.723062	1.14054	0.850699	0.386018	0.110038	1.05536	0.0967439	0.481025	0	0	0.0454157	0	0	0.0513179	0.194857	0	0	0.0389265	0	0.0890127	0	0	0	0.0216387	0	0
[truncated: 2,504 more rows]
[truncated: 17 more columns]

## Sheet: Table S6
16s rRNA sequences	Length	pident	evalue	bitscore	taxid	Taxonomy	Batch experiment 1																					Batch experiment 2																					Batch experiment 3
[truncated: 1,480 more rows]
[truncated: 16 more columns]

## Sheet: Table S7
Contigs	Contig_length	CAT	mj_rules	VCs	vcontact2	IMG/VR	Refseq	Classification	Provirus	AMG KO	AMG KO name	Life style	checkv_quality	completeness	contamination	A_PM	A_D6_PM	A_D24_PM	A_D55_PM	A_D6_TPM	A_D24_TPM	A_D55_TPM	NA-PM	NA_D8_PM	NA_D20_PM	NA_D44_PM	NA_D8_TPM	NA_D20_TPM	NA_D44_TPM	A_CM	A_D6_CM	A_D24_CM	A_D55_CM	A_D6_TCM	A_D24_TCM	A_D55_TCM	NA-CM	NA_D8_CM	NA_D20_CM	NA_D44_CM	NA_D8_TCM	NA_D20_TCM	NA_D44_TCM	A_SS	A_D6_SS	A_D24_SS	A_D55_SS	A_D6_TSS	A_D24_TSS
[truncated: 13,895 more rows]
[truncated: 25 more columns]

[truncated: 4 more sheets: Table S8, Table S9, Table S10, Table S11]
